# Supplementary material for: Biochemical and proteomics analyses of antioxidant enzymes reveal the potential stress tolerance in Rhododendron chrysanthum Pall
Source: Biol Direct. 2017 May 3;12:10. doi: 10.1186/s13062-017-0181-6 (PMC5418713; doi:10.1186/s13062-017-0181-6)
Supplement: Supplementary file 1 — GO functional classification of all up-regulated proteins. (XLSX 67 kb) [file 13062_2017_181_MOESM1_ESM.xlsx]

## Sheet: Annotation_Combine
Protein accession	Protein description	Ratio	P value	Gene name	MV [Da]	pI	AASC [%]	MP	Score	Subcellular Location	Biological Process	Cellular Component	Molecular Function	KEGG KO No.	KEGG Gene	KEGG pathway	IPR ID	Domain description
A2XFC7	"L-ascorbate peroxidase 1, cytosolic"	0.569391	0.00943664	APX1	31152	5.31	6.4	2	82	mitochondria	response to stress; single-organism catabolic process; oxidation-reduction process; single-organism cellular process; single-organism process; response to stimulus; cellular metabolic process; metabolic process; hydrogen peroxide metabolic process; reactive oxygen species metabolic process; single-organism metabolic process; response to oxidative stress; cellular catabolic process; catabolic proc…	intracellular part; cell; cell part; intracellular; cytoplasm;	organic cyclic compound binding; heterocyclic compound binding; heme binding; L-ascorbate peroxidase activity; catalytic activity; binding; ion binding; antioxidant activity; metal ion binding; cation binding; peroxidase activity; tetrapyrrole binding; oxidoreductase activity; oxidoreductase activity, acting on peroxide as acceptor;	K00434	E1.11.1.11; L-ascorbate peroxidase [EC:1.11.1.11]	ko00480 Glutathione metabolism; ko00053 Ascorbate and aldarate metabolism;	IPR002016;	Haem peroxidase, plant/fungal/bacterial;
A6BM08	"ATP synthase subunit alpha, chloroplastic"	0.689368	0.00560176	atpA	62104	5.76	12.4	6	420	cytosol	nucleoside metabolic process; purine nucleoside metabolic process; purine ribonucleoside monophosphate metabolic process; nucleotide metabolic process; energy coupled proton transmembrane transport, against electrochemical gradient; single-organism process; biosynthetic process; nucleoside biosynthetic process; purine ribonucleoside biosynthetic process; ribonucleoside monophosphate biosynthetic …	membrane; chloroplast thylakoid membrane; chloroplast part; cytoplasm; chloroplast thylakoid; thylakoid membrane; macromolecular complex; intracellular part; cell; organelle part; proton-transporting ATP synthase complex, catalytic core F(1); intracellular; cell part; membrane part; plastid thylakoid membrane; membrane-bounded organelle; plastid; intracellular organelle; intracellular organelle p…	ATPase activity, coupled to transmembrane movement of ions; nucleoside phosphate binding; primary active transmembrane transporter activity; substrate-specific transporter activity; ATPase activity, coupled to transmembrane movement of ions, rotational mechanism; hydrolase activity, acting on acid anhydrides; monovalent inorganic cation transmembrane transporter activity; hydrolase activity; hydr…	K02111	ATPF1A; F-type H+-transporting ATPase subunit alpha [EC:3.6.3.14]	ko00190 Oxidative phosphorylation; ko01100 Metabolic pathways; ko00195 Photosynthesis;	IPR000793; IPR004100; IPR000194; IPR027417; IPR023366;	ATPase, F1/V1/A1 complex, alpha/beta subunit, C-terminal; ATPase, F1 complex alpha/beta subunit, N-terminal domain; ATPase, F1/V1/A1 complex, alpha/beta subunit, nucleotide-binding domain; P-loop containing nucleoside triphosphate hydrolase; ATP synthase subunit alpha-like domain;
A7NVX9	S-adenosylmethionine synthetase 2	0.760748	0.000358781	METK2	49730	5.65	22.4	8	327	cytoskeleton	cofactor biosynthetic process; nucleoside metabolic process; purine nucleoside metabolic process; cellular modified amino acid biosynthetic process; single-organism process; biosynthetic process; nucleoside biosynthetic process; purine ribonucleoside biosynthetic process; cellular metabolic process; sulfur compound biosynthetic process; metabolic process; carbohydrate derivative biosynthetic proc…	membrane; external encapsulating structure; intracellular; cell part; cell periphery; cytoplasm; intracellular part; cell wall; cell; cytosol; plasma membrane; cytoplasmic part;	ATP binding; nucleoside phosphate binding; nucleoside binding; ion binding; nucleotide binding; methionine adenosyltransferase activity; organic cyclic compound binding; heterocyclic compound binding; ribonucleoside binding; carbohydrate derivative binding; catalytic activity; ribonucleotide binding; binding; purine ribonucleoside binding; transferase activity, transferring alkyl or aryl (other t…	K00789	metK; S-adenosylmethionine synthetase [EC:2.5.1.6]	ko00270 Cysteine and methionine metabolism; ko01110 Biosynthesis of secondary metabolites; ko01230 Biosynthesis of amino acids; ko01100 Metabolic pathways;	IPR022636; IPR022628; IPR022630; IPR022629;	S-adenosylmethionine synthetase superfamily; S-adenosylmethionine synthetase, N-terminal; S-adenosylmethionine synthetase, C-terminal; S-adenosylmethionine synthetase, central domain;
O04916	"Aconitate hydratase, cytoplasmic (Fragment)"	0.702098	0.0357437	O04916	76455	6.01	11.5	7	122	cytoskeleton	glyoxylate cycle; tricarboxylic acid metabolic process; response to osmotic stress; response to stress; response to abiotic stimulus; small molecule metabolic process; single-organism cellular process; cellular aldehyde metabolic process; single-organism process; isocitrate metabolic process; response to salt stress; response to stimulus; carbohydrate metabolic process; primary metabolic process;…	membrane; intracellular organelle; apoplast; cell periphery; cell junction; cytoplasm; intracellular part; cell; cell-cell junction; extracellular region; symplast; plasma membrane; intracellular membrane-bounded organelle; organelle; plasmodesma; intracellular; cell part; vacuole; membrane-bounded organelle; cytoplasmic part;	RNA binding; mRNA 5'-UTR binding; ion binding; aconitate hydratase activity; lyase activity; hydro-lyase activity; copper ion binding; 4 iron, 4 sulfur cluster binding; carbon-oxygen lyase activity; heterocyclic compound binding; organic cyclic compound binding; mRNA binding; poly(A) RNA binding; transition metal ion binding; catalytic activity; iron-sulfur cluster binding; binding; nucleic acid …	K01681	ACO; aconitate hydratase [EC:4.2.1.3]	ko00720 Carbon fixation pathways in prokaryotes; ko01130 Biosynthesis of antibiotics; ko01110 Biosynthesis of secondary metabolites; ko01230 Biosynthesis of amino acids; ko01100 Metabolic pathways; ko01210 2-Oxocarboxylic acid metabolism; ko00020 Citrate cycle (TCA cycle); ko01120 Microbial metabolism in diverse environments; ko01200 Carbon metabolism; ko00630 Glyoxylate and dicarboxylate metabol…	IPR001030; IPR000573; IPR015928; IPR015932; IPR015931;	Aconitase/3-isopropylmalate dehydratase large subunit, alpha/beta/alpha; Aconitase A/isopropylmalate dehydratase small subunit, swivel; Aconitase/3-isopropylmalate dehydratase, swivel; Aconitase/3-isopropylmalate dehydratase large subunit, alpha/beta/alpha, subdomain 2; Aconitase/3-isopropylmalate dehydratase large subunit, alpha/beta/alpha, subdomain 1/3;
O04937	Glutamate dehydrogenase A	0.638971	0.0202546	GDHA	51813	6.61	9.2	3	59	mitochondria	oxidation-reduction process; small molecule metabolic process; single-organism cellular process; nitrogen compound metabolic process; single-organism process; primary metabolic process; cellular metabolic process; organic substance metabolic process; metabolic process; cellular amino acid metabolic process; single-organism metabolic process; carboxylic acid metabolic process; organic acid metabol…		glutamate dehydrogenase [NAD(P)+] activity; oxidoreductase activity, acting on the CH-NH2 group of donors; catalytic activity; oxidoreductase activity, acting on the CH-NH2 group of donors, NAD or NADP as acceptor; oxidoreductase activity;	K00261	GLUD1_2; glutamate dehydrogenase (NAD(P)+) [EC:1.4.1.3]	ko00910 Nitrogen metabolism; ko00250 Alanine, aspartate and glutamate metabolism; ko00220 Arginine biosynthesis; ko01200 Carbon metabolism; ko00471 D-Glutamine and D-glutamate metabolism; ko01100 Metabolic pathways; ko04964 Proximal tubule bicarbonate reclamation;	IPR006096; IPR016040; IPR006097;	Glutamate/phenylalanine/leucine/valine dehydrogenase, C-terminal; NAD(P)-binding domain; Glutamate/phenylalanine/leucine/valine dehydrogenase, dimerisation domain;
O20250	"Transketolase, chloroplastic"	0.626654	0.00346365	O20250	91514	6.2	11.7	8	297	chloroplast	NADP metabolic process; carbohydrate biosynthetic process; pyridine nucleotide metabolic process; cellular aromatic compound metabolic process; nicotinamide nucleotide metabolic process; organophosphate catabolic process; pentose-phosphate shunt, oxidative branch; nucleotide metabolic process; single-organism process; biosynthetic process; pyridine-containing compound metabolic process; cellular …	intracellular organelle; membrane; chloroplast thylakoid membrane; chloroplast part; cytoplasm; intracellular organelle part; chloroplast thylakoid; thylakoid membrane; plastid part; intracellular part; cell; organelle part; chloroplast; photosynthetic membrane; intracellular membrane-bounded organelle; organelle; intracellular; cell part; thylakoid; plastid thylakoid membrane; membrane-bounded o…	catalytic activity; binding; transferase activity, transferring aldehyde or ketonic groups; ion binding; cation binding; metal ion binding; transferase activity; transketolase activity;	K00615	E2.2.1.1; transketolase [EC:2.2.1.1]	ko00030 Pentose phosphate pathway; ko01120 Microbial metabolism in diverse environments; ko01130 Biosynthesis of antibiotics; ko01200 Carbon metabolism; ko01110 Biosynthesis of secondary metabolites; ko00710 Carbon fixation in photosynthetic organisms; ko01230 Biosynthesis of amino acids; ko01100 Metabolic pathways; ko01051 Biosynthesis of ansamycins;	IPR005474; IPR005476; IPR009014; IPR029061; IPR005475;	Transketolase, N-terminal; Transketolase, C-terminal; Transketolase, C-terminal/Pyruvate-ferredoxin oxidoreductase, domain II; Thiamin diphosphate-binding fold; Transketolase-like, pyrimidine-binding domain;
O20252	"Sedoheptulose-1,7-bisphosphatase, chloroplastic"	0.760234	0.00635234	O20252	48984	5.87	12.9	4	360	chloroplast	carbohydrate biosynthetic process; single-organism biosynthetic process; photosynthesis, dark reaction; single-organism process; biosynthetic process; primary metabolic process; carbohydrate metabolic process; organic substance biosynthetic process; cellular metabolic process; organic substance metabolic process; single-organism carbohydrate metabolic process; metabolic process; single-organism m…	organelle; intracellular membrane-bounded organelle; intracellular organelle; cell part; intracellular; cytoplasm; intracellular part; membrane-bounded organelle; cell; plastid; cytoplasmic part; chloroplast;	carbohydrate phosphatase activity; catalytic activity; phosphoric ester hydrolase activity; binding; phosphatase activity; ion binding; hydrolase activity, acting on ester bonds; metal ion binding; sedoheptulose-bisphosphatase activity; cation binding; hydrolase activity; sugar-phosphatase activity; fructose 1,6-bisphosphate 1-phosphatase activity;	K01100	E3.1.3.37; sedoheptulose-bisphosphatase [EC:3.1.3.37]	ko01120 Microbial metabolism in diverse environments; ko01200 Carbon metabolism; ko00710 Carbon fixation in photosynthetic organisms; ko01100 Metabolic pathways;
O23627	"Glycyl-tRNA synthetase 1, mitochondrial"	0.766578	0.00283568	GLYRS-1	96097	6.59	5.1	4	62	chloroplast	glycyl-tRNA aminoacylation; nucleotide metabolic process; single-organism process; biosynthetic process; cellular metabolic process; phosphate-containing compound metabolic process; metabolic process; cellular amino acid metabolic process; nucleoside phosphate metabolic process; diadenosine tetraphosphate biosynthetic process; response to cadmium ion; response to inorganic substance; protein meta…	intracellular organelle; intracellular organelle part; cytoplasm; endomembrane system; intracellular part; cytosol; cell; mitochondrion; organelle part; organelle; intracellular membrane-bounded organelle; intracellular; cell part; trans-Golgi network; Golgi apparatus part; endosome; membrane-bounded organelle; Golgi apparatus; cytoplasmic part;	ligase activity, forming aminoacyl-tRNA and related compounds; ATP binding; nucleoside phosphate binding; ligase activity, forming carbon-oxygen bonds; protein dimerization activity; nucleoside binding; ion binding; ligase activity; protein binding; nucleotide binding; organic cyclic compound binding; heterocyclic compound binding; glycine-tRNA ligase activity; ribonucleoside binding; carbohydrat…	K01880	GARS; glycyl-tRNA synthetase [EC:6.1.1.14]	ko00970 Aminoacyl-tRNA biosynthesis;	IPR002314; IPR009068; IPR004154; IPR000738; IPR006195;	Aminoacyl-tRNA synthetase, class II (G/ H/ P/ S), conserved domain; S15/NS1, RNA-binding; Anticodon-binding; WHEP-TRS; Aminoacyl-tRNA synthetase, class II;
O23715	Proteasome subunit alpha type-3	0.750515	0.0215543	PAG1	32457	5.93	10.4	2	32	cytoskeleton	modification-dependent macromolecule catabolic process; proteolysis involved in cellular protein catabolic process; cellular macromolecule catabolic process; cellular protein catabolic process; response to stress; modification-dependent protein catabolic process; response to abiotic stimulus; cellular protein metabolic process; ubiquitin-dependent protein catabolic process; response to stimulus; …	membrane; intracellular organelle; apoplast; proteasome core complex, alpha-subunit complex; bounding membrane of organelle; proteasome complex; organelle membrane; intracellular organelle part; cytoplasm; macromolecular complex; intracellular part; cytosol; cell; extracellular region; organelle part; intracellular membrane-bounded organelle; organelle; nucleus; intracellular; cell part; vacuolar…	endopeptidase activity; threonine-type endopeptidase activity; peptidase activity; threonine-type peptidase activity; catalytic activity; peptidase activity, acting on L-amino acid peptides; hydrolase activity;	K02727	PSMA3; 20S proteasome subunit alpha 7 [EC:3.4.25.1]	ko03050 Proteasome;	IPR029055; IPR000426;	Nucleophile aminohydrolases, N-terminal; Proteasome alpha-subunit, N-terminal domain;
O23755	Elongation factor 2	0.705838	3.5576e-05	O23755	108228	5.93	13.8	11	289	cytosol		intracellular part; cell; cell part; intracellular; cytoplasm;	RNA binding; nucleoside phosphate binding; translation elongation factor activity; nucleoside binding; ion binding; hydrolase activity, acting on acid anhydrides; hydrolase activity; nucleotide binding; nucleoside-triphosphatase activity; heterocyclic compound binding; organic cyclic compound binding; translation factor activity, nucleic acid binding; ribonucleoside binding; carbohydrate derivati…	K03234	EEF2; elongation factor 2	ko04921 Oxytocin signaling pathway; ko04152 AMPK signaling pathway;	IPR027417; IPR000795; IPR005517; IPR005225; IPR004161; IPR000640; IPR020568; IPR014721; IPR009022; IPR009000;	P-loop containing nucleoside triphosphate hydrolase; Elongation factor, GTP-binding domain; Translation elongation factor EFG/EF2, domain IV; Small GTP-binding protein domain; Translation elongation factor EFTu/EF1A, domain 2; Translation elongation factor EFG, V domain; Ribosomal protein S5 domain 2-type fold; Ribosomal protein S5 domain 2-type fold, subgroup; Elongation factor G, III-V domain; …
O23948	V-type proton ATPase subunit E	0.709493	0.000433289	VATE	32995	6.5	16	4	129	cytosol	ion transmembrane transport; cation transmembrane transport; inorganic ion transmembrane transport; single-organism cellular process; energy coupled proton transmembrane transport, against electrochemical gradient; single-organism process; hydrogen transport; proton transport; establishment of localization; transport; transmembrane transport; single-organism localization; cation transport; ion tr…	macromolecular complex; membrane; proton-transporting two-sector ATPase complex, catalytic domain; protein complex; membrane part; proton-transporting two-sector ATPase complex;	active transmembrane transporter activity; ATPase activity, coupled to transmembrane movement of ions; ion transmembrane transporter activity; primary active transmembrane transporter activity; ATPase activity, coupled to transmembrane movement of ions, rotational mechanism; hydrolase activity, acting on acid anhydrides; substrate-specific transporter activity; monovalent inorganic cation transme…	K02150	ATPeV1E; V-type H+-transporting ATPase subunit E	ko05323 Rheumatoid arthritis; ko05120 Epithelial cell signaling in Helicobacter pylori infection; ko04721 Synaptic vesicle cycle; ko04966 Collecting duct acid secretion; ko04145 Phagosome; ko00190 Oxidative phosphorylation; ko01100 Metabolic pathways; ko05110 Vibrio cholerae infection;
O48905	"Malate dehydrogenase, cytoplasmic"	0.700447	0.00279302	CMDH	40221	6.39	26.2	8	542	cytosol	tricarboxylic acid metabolic process; dicarboxylic acid metabolic process; oxidation-reduction process; small molecule metabolic process; tricarboxylic acid cycle; single-organism cellular process; single-organism process; primary metabolic process; carbohydrate metabolic process; cellular respiration; cellular metabolic process; organic substance metabolic process; citrate metabolic process; met…	intracellular part; cell; cell part; intracellular; cytoplasm;	oxidoreductase activity, acting on CH-OH group of donors; oxidoreductase activity, acting on the CH-OH group of donors, NAD or NADP as acceptor; malate dehydrogenase activity; catalytic activity; L-malate dehydrogenase activity; oxidoreductase activity;	K00025	MDH1; malate dehydrogenase [EC:1.1.1.37]	ko00270 Cysteine and methionine metabolism; ko01130 Biosynthesis of antibiotics; ko01110 Biosynthesis of secondary metabolites; ko00710 Carbon fixation in photosynthetic organisms; ko01100 Metabolic pathways; ko00020 Citrate cycle (TCA cycle); ko01120 Microbial metabolism in diverse environments; ko01200 Carbon metabolism; ko00620 Pyruvate metabolism; ko04964 Proximal tubule bicarbonate reclamati…	IPR022383; IPR016040; IPR001236; IPR015955;	Lactate/malate dehydrogenase, C-terminal; NAD(P)-binding domain; Lactate/malate dehydrogenase, N-terminal; Lactate dehydrogenase/glycoside hydrolase, family 4, C-terminal;
O49543	"Cysteine desulfurase 1, mitochondrial"	0.765244	0.0389497	NIFS	57251	6.52	7.3	4	52	mitochondria	cellular component biogenesis; sulfur compound metabolic process; cellular component organization; small molecule metabolic process; single-organism cellular process; nitrogen compound metabolic process; single-organism process; biosynthetic process; alpha-amino acid metabolic process; primary metabolic process; cellular metabolic process; sulfur amino acid metabolic process; organic substance me…	organelle; intracellular membrane-bounded organelle; intracellular organelle; cell part; intracellular; cytoplasm; intracellular part; membrane-bounded organelle; cell; mitochondrion; cytoplasmic part;	ATP binding; nucleoside phosphate binding; cysteine desulfurase activity; nucleoside binding; ion binding; protein binding; nucleotide binding; zinc ion binding; sulfurtransferase activity; cofactor binding; pyridoxal phosphate binding; organic cyclic compound binding; heterocyclic compound binding; ribonucleoside binding; carbohydrate derivative binding; transition metal ion binding; catalytic a…	K04487	iscS; cysteine desulfurase [EC:2.8.1.7]	ko04122 Sulfur relay system; ko01100 Metabolic pathways; ko00730 Thiamine metabolism;	IPR015424; IPR000192; IPR015421; IPR015422;	Pyridoxal phosphate-dependent transferase; Aminotransferase class V domain; Pyridoxal phosphate-dependent transferase, major region, subdomain 1; Pyridoxal phosphate-dependent transferase, major region, subdomain 2;
O49856	"Ferredoxin-thioredoxin reductase catalytic chain, chloroplastic"	0.745996	0.000468823	FTRC	18788	6.88	25	5	80	chloroplast	single-organism process; metabolic process; oxidation-reduction process; single-organism metabolic process;	organelle; intracellular membrane-bounded organelle; intracellular organelle; cell part; intracellular; cytoplasm; intracellular part; membrane-bounded organelle; cell; plastid; cytoplasmic part; chloroplast;	electron carrier activity; ferredoxin:thioredoxin reductase activity; oxidoreductase activity, acting on iron-sulfur proteins as donors; catalytic activity; iron-sulfur cluster binding; binding; ion binding; cation binding; metal ion binding; 4 iron, 4 sulfur cluster binding; metal cluster binding; oxidoreductase activity;	K17892			IPR004209;	Ferredoxin thioredoxin reductase beta subunit, domain;
O64644	Histone deacetylase complex subunit SAP18	0.577458	0.0045207	At2g45640	19732	9.21	4.6	1	44	cytosol	regulation of cellular process; response to acid chemical; cellular aromatic compound metabolic process; nucleic acid-templated transcription; response to abiotic stimulus; regulation of macromolecule metabolic process; regulation of nucleobase-containing compound metabolic process; response to oxygen-containing compound; biosynthetic process; response to stimulus; cellular metabolic process; org…	intracellular organelle; intracellular non-membrane-bounded organelle; intracellular organelle part; nuclear lumen; intracellular part; nucleolus; cell; organelle part; non-membrane-bounded organelle; organelle; intracellular membrane-bounded organelle; membrane-enclosed lumen; nucleus; intracellular organelle lumen; cell part; intracellular; membrane-bounded organelle; organelle lumen; nuclear p…	protein binding; binding;	K14324	SAP18; histone deacetylase complex subunit SAP18	ko03015 mRNA surveillance pathway; ko03013 RNA transport;
O64879	Beta-glucosidase 15	0.699717	0.0183999	BGLU15	65461	7.56	1.6	1	52	chloroplast	metabolic process; carbohydrate metabolic process; primary metabolic process; organic substance metabolic process;	intracellular organelle; external encapsulating structure; cell junction; cell periphery; cytoplasm; endomembrane system; intracellular part; cell-cell junction; cell; symplast; intracellular membrane-bounded organelle; organelle; plasmodesma; cell part; intracellular; plant-type cell wall; cell wall; membrane-bounded organelle; Golgi apparatus; cytoplasmic part;	beta-glucosidase activity; glucosidase activity; hydrolase activity, hydrolyzing O-glycosyl compounds; hydrolase activity; catalytic activity; hydrolase activity, acting on glycosyl bonds;	K01188	E3.2.1.21; beta-glucosidase [EC:3.2.1.21]	ko00500 Starch and sucrose metabolism; ko01110 Biosynthesis of secondary metabolites; ko01100 Metabolic pathways; ko00460 Cyanoamino acid metabolism; ko00940 Phenylpropanoid biosynthesis;	IPR017853; IPR013781;	Glycoside hydrolase superfamily; Glycoside hydrolase, catalytic domain;
O65100	"Ferritin-3, chloroplastic"	0.58498	1.7811e-08	O65100	32722	5.54	16.8	5	542	chloroplast	cellular iron ion homeostasis; regulation of biological quality; transition metal ion homeostasis; ion homeostasis; metal ion transport; cellular cation homeostasis; inorganic ion homeostasis; single-organism cellular process; cellular homeostasis; iron ion homeostasis; single-organism process; iron ion transport; cellular chemical homeostasis; establishment of localization; cellular transition m…	organelle; intracellular membrane-bounded organelle; intracellular organelle; cell part; intracellular; cytoplasm; intracellular part; membrane-bounded organelle; cell; plastid; cytoplasmic part; chloroplast;	oxidoreductase activity, oxidizing metal ions; iron ion binding; ferric iron binding; transition metal ion binding; oxidoreductase activity, oxidizing metal ions, oxygen as acceptor; catalytic activity; binding; ion binding; metal ion binding; cation binding; ferroxidase activity; oxidoreductase activity;	K00522	FTH1; ferritin heavy chain [EC:1.16.3.2]	ko04978 Mineral absorption;	IPR012347; IPR009040; IPR009078; IPR008331;	Ferritin-related; Ferritin- like diiron domain; Ferritin-like superfamily; Ferritin/DPS protein domain;
O65396	"Aminomethyltransferase, mitochondrial"	0.560032	4.21158e-05	GDCST	52321	8.55	22.8	9	432	chloroplast	alpha-amino acid catabolic process; single-organism process; response to stimulus; glycine metabolic process; cellular metabolic process; organic substance metabolic process; glycine catabolic process; metabolic process; cellular amino acid metabolic process; response to cadmium ion; cellular catabolic process; response to inorganic substance; cellular process; single-organism catabolic process; …	membrane; chloroplast part; chloroplast thylakoid; cytoplasm; macromolecular complex; intracellular part; cell; chloroplast envelope; organelle part; non-membrane-bounded organelle; intracellular; cell part; cytosolic part; membrane-bounded organelle; plastid; cytosolic ribosome; intracellular organelle; ribosome; apoplast; intracellular non-membrane-bounded organelle; plastid envelope; intracell…	transferase activity, transferring nitrogenous groups; methyltransferase activity; catalytic activity; binding; transferase activity, transferring one-carbon groups; protein binding; aminomethyltransferase activity; transaminase activity; transferase activity;	K00605	gcvT; aminomethyltransferase [EC:2.1.2.10]	ko01130 Biosynthesis of antibiotics; ko00670 One carbon pool by folate; ko01200 Carbon metabolism; ko01110 Biosynthesis of secondary metabolites; ko00260 Glycine, serine and threonine metabolism; ko01100 Metabolic pathways; ko00630 Glyoxylate and dicarboxylate metabolism;	IPR029043; IPR013977; IPR006222; IPR027266;	Glycine cleavage T-protein/YgfZ, C-terminal domain; Glycine cleavage T-protein, C-terminal barrel domain; Glycine cleavage T-protein-like, N-terminal; GTP-binding protein TrmE/Glycine cleavage system T protein, domain 1;
O65759	Histone H2AX	0.50365	0.0419552	HIS2A	17808	10.32	13.7	2	45	nuclear	cellular component biogenesis; cellular component organization; nucleosome organization; cellular macromolecular complex assembly; chromatin assembly or disassembly; protein complex subunit organization; macromolecular complex subunit organization; protein-DNA complex assembly; DNA packaging; nucleosome assembly; chromosome organization; cellular component assembly; macromolecular complex assembl…	intracellular organelle; intracellular non-membrane-bounded organelle; intracellular organelle part; macromolecular complex; intracellular part; cell; organelle part; DNA bending complex; chromosomal part; nucleosome; non-membrane-bounded organelle; intracellular membrane-bounded organelle; organelle; nucleus; chromatin; intracellular; cell part; chromosome; protein complex; membrane-bounded orga…	organic cyclic compound binding; heterocyclic compound binding; DNA binding; protein heterodimerization activity; binding; protein dimerization activity; nucleic acid binding; protein binding;	K11251	H2A; histone H2A	ko05034 Alcoholism; ko05322 Systemic lupus erythematosus;	IPR002119; IPR009072; IPR007125;	Histone H2A; Histone-fold; Histone core;
O81983	Seryl-tRNA synthetase	0.706514	0.0196852	O81983	59803	6.51	7.8	3	66	cytosol	cellular aromatic compound metabolic process; cellular protein metabolic process; single-organism process; biosynthetic process; tRNA aminoacylation; cellular metabolic process; organic substance metabolic process; metabolic process; cellular amino acid metabolic process; heterocycle metabolic process; aromatic compound biosynthetic process; nucleobase-containing compound metabolic process; cellu…	intracellular part; cell; cell part; intracellular; cytoplasm;	ligase activity, forming aminoacyl-tRNA and related compounds; ATP binding; serine-tRNA ligase activity; nucleoside phosphate binding; ligase activity, forming carbon-oxygen bonds; nucleoside binding; ion binding; ligase activity; nucleotide binding; organic cyclic compound binding; heterocyclic compound binding; ribonucleoside binding; carbohydrate derivative binding; ribonucleotide binding; cat…	K01875	SARS; seryl-tRNA synthetase [EC:6.1.1.11]	ko00970 Aminoacyl-tRNA biosynthesis;	IPR010978; IPR002314; IPR015866; IPR006195;	tRNA-binding arm; Aminoacyl-tRNA synthetase, class II (G/ H/ P/ S), conserved domain; Serine-tRNA synthetase, type1, N-terminal; Aminoacyl-tRNA synthetase, class II;
P00287	Plastocyanin	0.710755	0.00270031	PETE	11917	4.32	18.2	1	201	cytosol	single-organism process; metabolic process; oxidation-reduction process; single-organism metabolic process;	intracellular organelle; membrane; chloroplast thylakoid membrane; chloroplast part; cytoplasm; intracellular organelle part; chloroplast thylakoid; thylakoid membrane; plastid part; intracellular part; cell; organelle part; chloroplast; photosynthetic membrane; intracellular membrane-bounded organelle; organelle; intracellular; cell part; thylakoid; plastid thylakoid membrane; membrane-bounded o…	electron carrier activity; cation binding; metal ion binding; copper ion binding; transition metal ion binding; binding; ion binding;	K02638	petE; plastocyanin	ko00195 Photosynthesis;	IPR008972; IPR000923;	Cupredoxin; Blue (type 1) copper domain;
P00869	"Ribulose bisphosphate carboxylase small chain 3C, chloroplastic"	0.618519	0.00448322	RBCS-3C	23611	9.24	18.9	4	479	chloroplast	carbohydrate biosynthetic process; single-organism biosynthetic process; photosynthesis, dark reaction; single-organism process; biosynthetic process; carbohydrate metabolic process; primary metabolic process; cellular metabolic process; organic substance biosynthetic process; cellular biosynthetic process; organic substance metabolic process; single-organism carbohydrate metabolic process; metab…	organelle; intracellular membrane-bounded organelle; intracellular organelle; cell part; intracellular; cytoplasm; intracellular part; membrane-bounded organelle; cell; plastid; cytoplasmic part; chloroplast;	catalytic activity; carbon-carbon lyase activity; ribulose-bisphosphate carboxylase activity; carboxy-lyase activity; lyase activity; monooxygenase activity; oxidoreductase activity;	K01602	rbcS; ribulose-bisphosphate carboxylase small chain [EC:4.1.1.39]	ko01120 Microbial metabolism in diverse environments; ko01200 Carbon metabolism; ko00710 Carbon fixation in photosynthetic organisms; ko01100 Metabolic pathways; ko00630 Glyoxylate and dicarboxylate metabolism;	IPR024680; IPR000894;	Ribulose-1,5-bisphosphate carboxylase small subunit, N-terminal; Ribulose bisphosphate carboxylase small chain, domain;
P05414	Peroxisomal (S)-2-hydroxy-acid oxidase	0.674229	9.42563e-06	P05414	44671	9.16	33.6	10	692	cytosol	oxidative photosynthetic carbon pathway; metabolic process; oxidation-reduction process; single-organism metabolic process; cellular metabolic compound salvage; single-organism process; biosynthetic process; photorespiration; cellular metabolic process; cellular process; cellular biosynthetic process;	organelle; intracellular membrane-bounded organelle; intracellular organelle; cell part; intracellular; peroxisome; microbody; cytoplasm; intracellular part; cell; membrane-bounded organelle; cytoplasmic part;	very-long-chain-(S)-2-hydroxy-acid oxidase activity; nucleoside phosphate binding; ion binding; nucleotide binding; medium-chain-(S)-2-hydroxy-acid oxidase activity; cofactor binding; long-chain-(S)-2-hydroxy-long-chain-acid oxidase activity; oxidoreductase activity; oxidoreductase activity, acting on CH-OH group of donors; heterocyclic compound binding; organic cyclic compound binding; (S)-2-hyd…	K11517	HAO; (S)-2-hydroxy-acid oxidase [EC:1.1.3.15]	ko04146 Peroxisome; ko01120 Microbial metabolism in diverse environments; ko01130 Biosynthesis of antibiotics; ko01200 Carbon metabolism; ko01110 Biosynthesis of secondary metabolites; ko01100 Metabolic pathways; ko00630 Glyoxylate and dicarboxylate metabolism;	IPR013785; IPR000262;	Aldolase-type TIM barrel; FMN-dependent dehydrogenase;
P07591	"Thioredoxin M-type, chloroplastic"	0.701663	4.25538e-05	P07591	23493	8.31	10.5	3	192	chloroplast	regulation of cellular process; regulation of biological quality; cell redox homeostasis; small molecule metabolic process; single-organism cellular process; cellular homeostasis; ether metabolic process; single-organism process; organic substance metabolic process; homeostatic process; metabolic process; regulation of biological process; single-organism metabolic process; glycerol ether metaboli…	organelle; intracellular membrane-bounded organelle; intracellular organelle; cell part; intracellular; cytoplasm; intracellular part; membrane-bounded organelle; cell; plastid; cytoplasmic part; chloroplast;	protein disulfide oxidoreductase activity; oxidoreductase activity, acting on a sulfur group of donors; disulfide oxidoreductase activity; protein binding; catalytic activity; binding; oxidoreductase activity;	K03671			IPR013766; IPR012336;	Thioredoxin domain; Thioredoxin-like fold;
P08474	"Ribulose bisphosphate carboxylase small chain, chloroplastic"	0.659064	2.40597e-17	RBCS	23912	7.55	11.6	2	786	chloroplast	carbohydrate biosynthetic process; single-organism biosynthetic process; photosynthesis, dark reaction; single-organism process; biosynthetic process; carbohydrate metabolic process; primary metabolic process; cellular metabolic process; organic substance biosynthetic process; cellular biosynthetic process; organic substance metabolic process; single-organism carbohydrate metabolic process; metab…	organelle; intracellular membrane-bounded organelle; intracellular organelle; cell part; intracellular; cytoplasm; intracellular part; membrane-bounded organelle; cell; plastid; cytoplasmic part; chloroplast;	catalytic activity; carbon-carbon lyase activity; ribulose-bisphosphate carboxylase activity; carboxy-lyase activity; lyase activity; monooxygenase activity; oxidoreductase activity;	K01602	rbcS; ribulose-bisphosphate carboxylase small chain [EC:4.1.1.39]	ko01120 Microbial metabolism in diverse environments; ko01200 Carbon metabolism; ko00710 Carbon fixation in photosynthetic organisms; ko01100 Metabolic pathways; ko00630 Glyoxylate and dicarboxylate metabolism;	IPR024680; IPR000894;	Ribulose-1,5-bisphosphate carboxylase small subunit, N-terminal; Ribulose bisphosphate carboxylase small chain, domain;
P0C072	Ubiquitin	0.696809	6.45398e-05	P0C072	10353	6.56	64.5	7	125	cytosol			protein binding; binding;	K12158			IPR029071; IPR000626;	Ubiquitin-related domain; Ubiquitin-like;
P10871	"Ribulose bisphosphate carboxylase/oxygenase activase, chloroplastic"	0.656028	0.00176092	P10871	59144	6.62	9.5	4	408	chloroplast		intracellular organelle; chloroplast part; cytoplasm; intracellular organelle part; plastid part; intracellular part; plastid stroma; cell; organelle part; chloroplast; organelle; intracellular membrane-bounded organelle; cell part; intracellular; membrane-bounded organelle; plastid; cytoplasmic part; chloroplast stroma;	ATP binding; nucleoside phosphate binding; nucleoside binding; ion binding; nucleotide binding; organic cyclic compound binding; heterocyclic compound binding; ribonucleoside binding; carbohydrate derivative binding; ribonucleotide binding; binding; purine ribonucleoside binding; anion binding; purine ribonucleotide binding; adenyl ribonucleotide binding; adenyl nucleotide binding; purine nucleos…				IPR003959; IPR027417;	ATPase, AAA-type, core; P-loop containing nucleoside triphosphate hydrolase;
P11964	"Superoxide dismutase [Cu-Zn], chloroplastic"	0.732468	3.09981e-05	SODCP	22561	5.94	10.9	2	556	chloroplast	superoxide metabolic process; metabolic process; reactive oxygen species metabolic process; oxidation-reduction process; single-organism metabolic process; single-organism process; cellular process; cellular metabolic process;	organelle; intracellular membrane-bounded organelle; intracellular organelle; cell part; intracellular; cytoplasm; intracellular part; membrane-bounded organelle; cell; plastid; cytoplasmic part; chloroplast;	superoxide dismutase activity; catalytic activity; oxidoreductase activity, acting on superoxide radicals as acceptor; binding; ion binding; antioxidant activity; cation binding; metal ion binding; oxidoreductase activity;	K04565	SOD1; superoxide dismutase, Cu-Zn family [EC:1.15.1.1]	ko04146 Peroxisome; ko05020 Prion diseases; ko05014 Amyotrophic lateral sclerosis (ALS); ko05016 Huntington's disease; ko04213 Longevity regulating pathway - multiple species;	IPR001424;	Superoxide dismutase, copper/zinc binding domain;
P12858	"Glyceraldehyde-3-phosphate dehydrogenase A, chloroplastic"	0.644201	0.0327947	GAPA	50472	8.8	28.4	12	1373	cytosol	carbohydrate biosynthetic process; single-organism biosynthetic process; oxidation-reduction process; photosynthesis, dark reaction; single-organism process; biosynthetic process; primary metabolic process; carbohydrate metabolic process; organic substance biosynthetic process; cellular metabolic process; organic substance metabolic process; glucose metabolic process; single-organism carbohydrate…	organelle; intracellular membrane-bounded organelle; intracellular organelle; cell part; intracellular; cytoplasm; intracellular part; membrane-bounded organelle; cell; plastid; cytoplasmic part; chloroplast;	nucleoside phosphate binding; oxidoreductase activity, acting on the aldehyde or oxo group of donors; nucleotide binding; cofactor binding; oxidoreductase activity; oxidoreductase activity, acting on the aldehyde or oxo group of donors, NAD or NADP as acceptor; heterocyclic compound binding; organic cyclic compound binding; catalytic activity; NAD binding; binding; NADP binding; glyceraldehyde-3-…	K05298	GAPA; glyceraldehyde-3-phosphate dehydrogenase (NADP+) (phosphorylating) [EC:1.2.1.13]	ko01120 Microbial metabolism in diverse environments; ko01200 Carbon metabolism; ko00710 Carbon fixation in photosynthetic organisms; ko01100 Metabolic pathways;	IPR020829; IPR016040; IPR020828;	Glyceraldehyde 3-phosphate dehydrogenase, catalytic domain; NAD(P)-binding domain; Glyceraldehyde 3-phosphate dehydrogenase, NAD(P) binding domain;
P12859	"Glyceraldehyde-3-phosphate dehydrogenase B, chloroplastic"	0.769118	0.00776896	GAPB	56142	7.57	25.1	13	1212	chloroplast	carbohydrate biosynthetic process; single-organism biosynthetic process; oxidation-reduction process; photosynthesis, dark reaction; single-organism process; biosynthetic process; primary metabolic process; carbohydrate metabolic process; organic substance biosynthetic process; cellular metabolic process; organic substance metabolic process; glucose metabolic process; single-organism carbohydrate…	organelle; intracellular membrane-bounded organelle; intracellular organelle; cell part; intracellular; cytoplasm; intracellular part; membrane-bounded organelle; cell; plastid; cytoplasmic part; chloroplast;	nucleoside phosphate binding; oxidoreductase activity, acting on the aldehyde or oxo group of donors; nucleotide binding; cofactor binding; oxidoreductase activity; oxidoreductase activity, acting on the aldehyde or oxo group of donors, NAD or NADP as acceptor; heterocyclic compound binding; organic cyclic compound binding; catalytic activity; NAD binding; binding; NADP binding; glyceraldehyde-3-…	K05298	GAPA; glyceraldehyde-3-phosphate dehydrogenase (NADP+) (phosphorylating) [EC:1.2.1.13]	ko01120 Microbial metabolism in diverse environments; ko01200 Carbon metabolism; ko00710 Carbon fixation in photosynthetic organisms; ko01100 Metabolic pathways;	IPR020829; IPR016040; IPR020828; IPR003823;	Glyceraldehyde 3-phosphate dehydrogenase, catalytic domain; NAD(P)-binding domain; Glyceraldehyde 3-phosphate dehydrogenase, NAD(P) binding domain; Domain of unknown function CP12;
P13443	Glycerate dehydrogenase	0.72644	3.29709e-05	HPR-A	47407	5.95	18.8	7	264	cytosol	oxidative photosynthetic carbon pathway; metabolic process; oxidation-reduction process; single-organism metabolic process; cellular metabolic compound salvage; single-organism process; biosynthetic process; photorespiration; cellular metabolic process; cellular process; cellular biosynthetic process;	organelle; intracellular membrane-bounded organelle; intracellular organelle; cell part; intracellular; peroxisome; microbody; cytoplasm; intracellular part; cell; membrane-bounded organelle; cytoplasmic part;	organic cyclic compound binding; heterocyclic compound binding; oxidoreductase activity, acting on CH-OH group of donors; oxidoreductase activity, acting on the CH-OH group of donors, NAD or NADP as acceptor; nucleoside phosphate binding; glycerate dehydrogenase activity; NAD binding; catalytic activity; binding; nucleotide binding; cofactor binding; small molecule binding; coenzyme binding; oxid…	K15893	HPR1; hydroxypyruvate reductase 1	ko01130 Biosynthesis of antibiotics; ko01200 Carbon metabolism; ko01110 Biosynthesis of secondary metabolites; ko00260 Glycine, serine and threonine metabolism; ko01100 Metabolic pathways; ko00630 Glyoxylate and dicarboxylate metabolism;	IPR006139; IPR006140; IPR016040;	D-isomer specific 2-hydroxyacid dehydrogenase, catalytic domain; D-isomer specific 2-hydroxyacid dehydrogenase, NAD-binding domain; NAD(P)-binding domain;
P14278	"Chlorophyll a-b binding protein 4, chloroplastic"	0.439539	0.0020042	CAB4	32193	5.33	16.2	3	456	extracellular	response to blue light; response to light stimulus; response to abiotic stimulus; cellular protein metabolic process; photosynthesis, light reaction; response to far red light; primary metabolic process; response to stimulus; cellular metabolic process; response to red light; organic substance metabolic process; metabolic process; generation of precursor metabolites and energy; protein-chromophor…	membrane; chloroplast thylakoid membrane; organelle membrane; chloroplast part; chloroplast thylakoid; cytoplasm; thylakoid membrane; intrinsic component of membrane; macromolecular complex; intracellular part; cell; chloroplast envelope; organelle part; membrane part; cell part; intracellular; plastid thylakoid membrane; membrane-bounded organelle; plastid; intracellular organelle; bounding memb…	organic cyclic compound binding; heterocyclic compound binding; binding; ion binding; cation binding; metal ion binding; tetrapyrrole binding; chlorophyll binding;	K08913	LHCB2; light-harvesting complex II chlorophyll a/b binding protein 2	ko00196 Photosynthesis - antenna proteins; ko01100 Metabolic pathways;	IPR023329;	Chlorophyll a/b binding protein domain;
P17067	"Carbonic anhydrase, chloroplastic"	0.689126	0.00104196	P17067	41828	7.01	12.8	4	329	chloroplast	carbon utilization; single-organism process;	intracellular organelle; chloroplast part; cytoplasm; intracellular organelle part; plastid part; intracellular part; plastid stroma; cell; organelle part; chloroplast; organelle; intracellular membrane-bounded organelle; cell part; intracellular; membrane-bounded organelle; plastid; cytoplasmic part; chloroplast stroma;	transition metal ion binding; catalytic activity; binding; ion binding; metal ion binding; cation binding; lyase activity; hydro-lyase activity; carbonate dehydratase activity; zinc ion binding; carbon-oxygen lyase activity;	K01673	cynT; carbonic anhydrase [EC:4.2.1.1]	ko00910 Nitrogen metabolism;
P19243	18.1 kDa class I heat shock protein	0.472633	0.0168013	HSP18.1	21970	5.83	29.7	5	80	cytosol	response to stress; response to stimulus;	intracellular part; cell; cell part; intracellular; cytoplasm;		K13993	HSP20; HSP20 family protein	ko04141 Protein processing in endoplasmic reticulum;	IPR002068; IPR008978;	Alpha crystallin/Hsp20 domain; HSP20-like chaperone;
P21820	"Triosephosphate isomerase, cytosolic"	0.76784	0.00756548	P21820	31598	5.54	13.4	3	279	cytosol	NADP metabolic process; carbohydrate biosynthetic process; pyridine nucleotide metabolic process; glycolytic process; hexose biosynthetic process; cellular aromatic compound metabolic process; nicotinamide nucleotide metabolic process; organophosphate catabolic process; nucleotide metabolic process; single-organism process; monosaccharide biosynthetic process; biosynthetic process; cellular metab…	intracellular part; cell; cell part; intracellular; cytoplasm;	isomerase activity; intramolecular oxidoreductase activity; triose-phosphate isomerase activity; catalytic activity; intramolecular oxidoreductase activity, interconverting aldoses and ketoses;	K01803	TPI; triosephosphate isomerase (TIM) [EC:5.3.1.1]	ko00051 Fructose and mannose metabolism; ko01130 Biosynthesis of antibiotics; ko01110 Biosynthesis of secondary metabolites; ko00710 Carbon fixation in photosynthetic organisms; ko01230 Biosynthesis of amino acids; ko01100 Metabolic pathways; ko00562 Inositol phosphate metabolism; ko01120 Microbial metabolism in diverse environments; ko01200 Carbon metabolism; ko00010 Glycolysis / Gluconeogenesis;	IPR013785;	Aldolase-type TIM barrel;
P22954	Heat shock cognate 70 kDa protein 2	0.762791	0.0261301	HSC70-2	83658	5.03	25.7	15	698	cytosol	nucleic acid-templated transcription; biosynthetic process; cellular metabolic process; response to biotic stimulus; response to external stimulus; regulation of RNA biosynthetic process; metabolic process; response to heat; response to cadmium ion; response to inorganic substance; macromolecule metabolic process; regulation of gene expression; heterocycle biosynthetic process; regulation of cell…	membrane; intracellular organelle; external encapsulating structure; cell periphery; cytoplasm; endomembrane system; intracellular part; cytosol; cell; plasma membrane; intracellular membrane-bounded organelle; organelle; nucleus; intracellular; cell part; cell wall; membrane-bounded organelle; Golgi apparatus; cytoplasmic part;	ATP binding; nucleoside phosphate binding; nucleoside binding; ion binding; protein binding; nucleotide binding; organic cyclic compound binding; heterocyclic compound binding; ribonucleoside binding; carbohydrate derivative binding; ribonucleotide binding; binding; purine ribonucleoside binding; anion binding; purine ribonucleotide binding; adenyl ribonucleotide binding; adenyl nucleotide bindin…	K03283	HSPA1_8; heat shock 70kDa protein 1/8	ko04612 Antigen processing and presentation; ko05164 Influenza A; ko04915 Estrogen signaling pathway; ko04144 Endocytosis; ko05145 Toxoplasmosis; ko04141 Protein processing in endoplasmic reticulum; ko05169 Epstein-Barr virus infection; ko03040 Spliceosome; ko05162 Measles; ko05134 Legionellosis; ko04213 Longevity regulating pathway - multiple species; ko04010 MAPK signaling pathway;	IPR029048; IPR029047;	Heat shock protein 70kD, C-terminal domain; Heat shock protein 70kD, peptide-binding domain;
P23509	"Glucose-1-phosphate adenylyltransferase small subunit, chloroplastic/amyloplastic"	0.616695	0.0328191	P23509	64937	6.73	7.7	3	129	chloroplast	starch metabolic process; carbohydrate biosynthetic process; polysaccharide biosynthetic process; glucan metabolic process; single-organism process; biosynthetic process; energy reserve metabolic process; cellular metabolic process; cellular polysaccharide metabolic process; organic substance metabolic process; metabolic process; generation of precursor metabolites and energy; cellular carbohydra…	organelle; intracellular membrane-bounded organelle; intracellular organelle; amyloplast; cell part; intracellular; cytoplasm; intracellular part; cell; membrane-bounded organelle; plastid; cytoplasmic part; chloroplast;	ATP binding; glucose-1-phosphate adenylyltransferase activity; nucleoside phosphate binding; nucleoside binding; ion binding; nucleotide binding; adenylyltransferase activity; organic cyclic compound binding; heterocyclic compound binding; ribonucleoside binding; carbohydrate derivative binding; nucleotidyltransferase activity; ribonucleotide binding; catalytic activity; binding; purine ribonucle…	K00975	glgC; glucose-1-phosphate adenylyltransferase [EC:2.7.7.27]	ko00500 Starch and sucrose metabolism; ko01110 Biosynthesis of secondary metabolites; ko01100 Metabolic pathways; ko00520 Amino sugar and nucleotide sugar metabolism;	IPR011004; IPR029044; IPR005835;	Trimeric LpxA-like; Nucleotide-diphospho-sugar transferases; Nucleotidyl transferase;
P25857	"Glyceraldehyde-3-phosphate dehydrogenase B, chloroplastic"	0.706356	0.0274839	GAPB	54961	6.33	21.5	9	1107	chloroplast	carbohydrate biosynthetic process; response to abiotic stimulus; response to oxygen-containing compound; single-organism process; biosynthetic process; response to stimulus; cellular metabolic process; organic substance metabolic process; glucose metabolic process; metabolic process; response to disaccharide; response to temperature stimulus; response to sucrose; monosaccharide metabolic process;…	membrane; chloroplast thylakoid membrane; organelle membrane; chloroplast part; cytoplasm; chloroplast thylakoid; thylakoid membrane; intracellular part; cell; chloroplast envelope; organelle part; intracellular; cell part; plastid membrane; plastid thylakoid membrane; membrane-bounded organelle; plastid; intracellular organelle; apoplast; plastid envelope; intracellular organelle part; organelle…	nucleoside phosphate binding; oxidoreductase activity, acting on the aldehyde or oxo group of donors; nucleotide binding; cofactor binding; oxidoreductase activity; oxidoreductase activity, acting on the aldehyde or oxo group of donors, NAD or NADP as acceptor; heterocyclic compound binding; organic cyclic compound binding; catalytic activity; NAD binding; binding; NADP binding; glyceraldehyde-3-…	K05298	GAPA; glyceraldehyde-3-phosphate dehydrogenase (NADP+) (phosphorylating) [EC:1.2.1.13]	ko01120 Microbial metabolism in diverse environments; ko01200 Carbon metabolism; ko00710 Carbon fixation in photosynthetic organisms; ko01100 Metabolic pathways;	IPR020829; IPR016040; IPR003823; IPR020828;	Glyceraldehyde 3-phosphate dehydrogenase, catalytic domain; NAD(P)-binding domain; Domain of unknown function CP12; Glyceraldehyde 3-phosphate dehydrogenase, NAD(P) binding domain;
P26531	"ATP synthase subunit beta, chloroplastic"	0.691824	0.000747918	atpB	58420	5.04	40.6	16	2106	chloroplast	nucleoside metabolic process; purine nucleoside metabolic process; purine ribonucleoside monophosphate metabolic process; nucleotide metabolic process; energy coupled proton transmembrane transport, against electrochemical gradient; single-organism process; biosynthetic process; nucleoside biosynthetic process; purine ribonucleoside biosynthetic process; ribonucleoside monophosphate biosynthetic …	membrane; chloroplast thylakoid membrane; chloroplast part; cytoplasm; chloroplast thylakoid; thylakoid membrane; macromolecular complex; intracellular part; cell; organelle part; proton-transporting ATP synthase complex, catalytic core F(1); intracellular; cell part; membrane part; plastid thylakoid membrane; membrane-bounded organelle; plastid; intracellular organelle; intracellular organelle p…	ATPase activity, coupled to transmembrane movement of ions; nucleoside phosphate binding; primary active transmembrane transporter activity; substrate-specific transporter activity; ATPase activity, coupled to transmembrane movement of ions, rotational mechanism; hydrolase activity, acting on acid anhydrides; monovalent inorganic cation transmembrane transporter activity; hydrolase activity; hydr…	K02112	ATPF1B; F-type H+-transporting ATPase subunit beta [EC:3.6.3.14]	ko00190 Oxidative phosphorylation; ko01100 Metabolic pathways; ko00195 Photosynthesis;	IPR000793; IPR003593; IPR004100; IPR000194; IPR027417; IPR024034;	ATPase, F1/V1/A1 complex, alpha/beta subunit, C-terminal; AAA+ ATPase domain; ATPase, F1 complex alpha/beta subunit, N-terminal domain; ATPase, F1/V1/A1 complex, alpha/beta subunit, nucleotide-binding domain; P-loop containing nucleoside triphosphate hydrolase; ATPase, F1 complex beta subunit/V1 complex, C-terminal;
P26969	"Glycine dehydrogenase [decarboxylating], mitochondrial"	0.608099	0.00518148	GDCSP	129619	7.17	8.5	9	438	mitochondria	alpha-amino acid catabolic process; single-organism process; glycine metabolic process; cellular metabolic process; organic substance metabolic process; glycine catabolic process; metabolic process; cellular amino acid metabolic process; cellular catabolic process; cellular process; single-organism catabolic process; oxidation-reduction process; small molecule metabolic process; single-organism c…	intracellular organelle; glycine cleavage complex; cytoplasm; macromolecular complex; intracellular part; cell; mitochondrion; intracellular membrane-bounded organelle; organelle; catalytic complex; intracellular; cell part; oxidoreductase complex; protein complex; membrane-bounded organelle; cytoplasmic part;	organic cyclic compound binding; heterocyclic compound binding; oxidoreductase activity, acting on the CH-NH2 group of donors, disulfide as acceptor; catalytic activity; binding; ion binding; glycine dehydrogenase (decarboxylating) activity; anion binding; oxidoreductase activity, acting on the CH-NH2 group of donors; cofactor binding; pyridoxal phosphate binding; oxidoreductase activity;	K00281	GLDC; glycine dehydrogenase [EC:1.4.4.2]	ko01130 Biosynthesis of antibiotics; ko01200 Carbon metabolism; ko01110 Biosynthesis of secondary metabolites; ko00260 Glycine, serine and threonine metabolism; ko01100 Metabolic pathways; ko00630 Glyoxylate and dicarboxylate metabolism;	IPR015424; IPR020580; IPR015421;	Pyridoxal phosphate-dependent transferase; Glycine cleavage system P-protein, N-terminal; Pyridoxal phosphate-dependent transferase, major region, subdomain 1;
P27523	"Chlorophyll a-b binding protein of LHCII type III, chloroplastic"	0.565774	0.0173096	LHBC	31318	4.99	7.1	3	242	chloroplast	cellular protein metabolic process; photosynthesis, light reaction; primary metabolic process; cellular metabolic process; organic substance metabolic process; metabolic process; generation of precursor metabolites and energy; protein-chromophore linkage; cellular macromolecule metabolic process; photosynthesis, light harvesting; cellular protein modification process; protein metabolic process; m…	membrane; chloroplast thylakoid membrane; chloroplast part; cytoplasm; chloroplast thylakoid; thylakoid membrane; intrinsic component of membrane; macromolecular complex; intracellular part; cell; organelle part; membrane part; intracellular; cell part; plastid thylakoid membrane; membrane-bounded organelle; plastid; intracellular organelle; photosystem II; intracellular organelle part; plastid p…	organic cyclic compound binding; heterocyclic compound binding; binding; ion binding; cation binding; metal ion binding; structural molecule activity; tetrapyrrole binding; chlorophyll binding;	K08914	LHCB3; light-harvesting complex II chlorophyll a/b binding protein 3	ko00196 Photosynthesis - antenna proteins; ko01100 Metabolic pathways;	IPR023329;	Chlorophyll a/b binding protein domain;
P27538	Pathogenesis-related protein 2	0.593634	0.000521808	PR2	19597	4.42	4.4	1	71	cytosol	defense response; response to stimulus; response to stress; response to biotic stimulus;						IPR000916; IPR023393; IPR024948;	Bet v I domain; START-like domain; Major latex protein domain;
P28412	Ribulose bisphosphate carboxylase large chain (Fragment)	0.53494	4.91923e-08	rbcL	57181	6.09	50.5	21	3106	cytosol	carbohydrate biosynthetic process; single-organism biosynthetic process; photosynthesis, dark reaction; single-organism process; biosynthetic process; primary metabolic process; carbohydrate metabolic process; organic substance biosynthetic process; cellular metabolic process; cellular biosynthetic process; organic substance metabolic process; single-organism carbohydrate metabolic process; metab…	organelle; intracellular membrane-bounded organelle; intracellular organelle; cell part; intracellular; cytoplasm; intracellular part; membrane-bounded organelle; cell; plastid; cytoplasmic part; chloroplast;	magnesium ion binding; catalytic activity; carbon-carbon lyase activity; binding; ribulose-bisphosphate carboxylase activity; ion binding; carboxy-lyase activity; lyase activity; metal ion binding; cation binding; monooxygenase activity; oxidoreductase activity;	K01601	rbcL; ribulose-bisphosphate carboxylase large chain [EC:4.1.1.39]	ko01120 Microbial metabolism in diverse environments; ko01200 Carbon metabolism; ko00710 Carbon fixation in photosynthetic organisms; ko01100 Metabolic pathways; ko00630 Glyoxylate and dicarboxylate metabolism;	IPR000685; IPR017443; IPR017444;	Ribulose bisphosphate carboxylase, large subunit, C-terminal; Ribulose bisphosphate carboxylase, large subunit, ferrodoxin-like N-terminal; Ribulose bisphosphate carboxylase, large subunit, N-terminal;
P42763	Dehydrin ERD14	0.764532	0.0327278	ERD14	28794	5.41	8.1	2	97	nuclear	response to water deprivation; response to acid chemical; response to stress; response to abiotic stimulus; response to oxygen-containing compound; response to alcohol; response to organic substance; response to stimulus; response to desiccation; response to lipid; response to cold; response to chemical; response to water; response to temperature stimulus; response to abscisic acid; response to e…	organelle; intracellular membrane-bounded organelle; intracellular organelle; membrane; cell periphery; cell part; intracellular; cytoplasm; intracellular part; membrane-bounded organelle; cytosol; cell; plastid; plasma membrane; cytoplasmic part; chloroplast;	cation binding; metal ion binding; calcium ion binding; binding; ion binding;
P46256	"Fructose-bisphosphate aldolase, cytoplasmic isozyme 1"	0.702697	0.0264183	P46256	44894	6.38	14.3	5	259	chloroplast	single-organism carbohydrate catabolic process; glycolytic process; single-organism catabolic process; small molecule metabolic process; single-organism cellular process; single-organism process; carbohydrate metabolic process; primary metabolic process; cellular metabolic process; organic substance metabolic process; carbohydrate catabolic process; single-organism carbohydrate metabolic process;…	intracellular part; cell; cell part; intracellular; cytoplasm;	lyase activity; fructose-bisphosphate aldolase activity; aldehyde-lyase activity; catalytic activity; carbon-carbon lyase activity;	K01623	ALDO; fructose-bisphosphate aldolase, class I [EC:4.1.2.13]	ko00030 Pentose phosphate pathway; ko00051 Fructose and mannose metabolism; ko01130 Biosynthesis of antibiotics; ko01110 Biosynthesis of secondary metabolites; ko00710 Carbon fixation in photosynthetic organisms; ko01230 Biosynthesis of amino acids; ko01100 Metabolic pathways; ko00680 Methane metabolism; ko01120 Microbial metabolism in diverse environments; ko01200 Carbon metabolism; ko00010 Glyc…	IPR013785;	Aldolase-type TIM barrel;
P46637	Arginase	0.71898	0.0027182	At4g08900	41674	6.11	13.5	3	93	mitochondria	alpha-amino acid catabolic process; defense response to other organism; single-organism process; biosynthetic process; response to external biotic stimulus; organonitrogen compound biosynthetic process; response to stimulus; cellular metabolic process; response to other organism; organic substance metabolic process; response to biotic stimulus; nitrogen cycle metabolic process; response to extern…	organelle; intracellular membrane-bounded organelle; intracellular organelle; cell part; intracellular; cytoplasm; intracellular part; membrane-bounded organelle; cell; plastid; mitochondrion; cytoplasmic part; chloroplast;	transition metal ion binding; arginase activity; catalytic activity; binding; cobalt ion binding; ion binding; hydrolase activity, acting on carbon-nitrogen (but not peptide) bonds, in linear amidines; metal ion binding; cation binding; hydrolase activity; hydrolase activity, acting on carbon-nitrogen (but not peptide) bonds;	K01476	E3.5.3.1; arginase [EC:3.5.3.1]	ko01130 Biosynthesis of antibiotics; ko00220 Arginine biosynthesis; ko00330 Arginine and proline metabolism; ko01110 Biosynthesis of secondary metabolites; ko01230 Biosynthesis of amino acids; ko01100 Metabolic pathways; ko05146 Amoebiasis;	IPR023696;	Ureohydrolase domain;
P48534	"L-ascorbate peroxidase, cytosolic"	0.62559	0.0346695	APX1	31816	5.52	10	3	88	cytosol	response to stress; single-organism catabolic process; oxidation-reduction process; single-organism cellular process; single-organism process; response to stimulus; cellular metabolic process; metabolic process; hydrogen peroxide metabolic process; reactive oxygen species metabolic process; single-organism metabolic process; response to oxidative stress; cellular catabolic process; catabolic proc…	intracellular part; cell; cell part; intracellular; cytoplasm;	organic cyclic compound binding; heterocyclic compound binding; heme binding; L-ascorbate peroxidase activity; catalytic activity; binding; ion binding; antioxidant activity; metal ion binding; cation binding; peroxidase activity; tetrapyrrole binding; oxidoreductase activity; oxidoreductase activity, acting on peroxide as acceptor;	K00434	E1.11.1.11; L-ascorbate peroxidase [EC:1.11.1.11]	ko00480 Glutathione metabolism; ko00053 Ascorbate and aldarate metabolism;	IPR002016;	Haem peroxidase, plant/fungal/bacterial;
P49043	Vacuolar-processing enzyme	0.766352	0.0172436	P49043	61359	5.58	1.8	1	46	vacuolar membrane	proteolysis; metabolic process; macromolecule metabolic process; protein metabolic process; primary metabolic process; organic substance metabolic process;		endopeptidase activity; peptidase activity, acting on L-amino acid peptides; cysteine-type peptidase activity; hydrolase activity; peptidase activity; cysteine-type endopeptidase activity; catalytic activity;	K01369	LGMN; legumain [EC:3.4.22.34]	ko04612 Antigen processing and presentation; ko04142 Lysosome;
P49208	"50S ribosomal protein L1, chloroplastic (Fragment)"	0.675302	0.0177105	RPL1	28981	10.23	19.2	4	89	chloroplast	cellular protein metabolic process; biosynthetic process; primary metabolic process; cellular metabolic process; organic substance biosynthetic process; cellular biosynthetic process; organic substance metabolic process; metabolic process; cellular macromolecule biosynthetic process; cellular macromolecule metabolic process; gene expression; macromolecule metabolic process; protein metabolic proc…	intracellular organelle; ribosome; intracellular non-membrane-bounded organelle; cytoplasm; intracellular organelle part; macromolecular complex; intracellular part; cell; organelle part; chloroplast; non-membrane-bounded organelle; intracellular membrane-bounded organelle; organelle; large ribosomal subunit; ribosomal subunit; cell part; intracellular; membrane-bounded organelle; ribonucleoprote…	organic cyclic compound binding; heterocyclic compound binding; RNA binding; binding; nucleic acid binding; structural molecule activity; structural constituent of ribosome; rRNA binding;	K02863	RP-L1; large subunit ribosomal protein L1	ko03010 Ribosome;	IPR023674; IPR016095; IPR016094;	Ribosomal protein L1-like; Ribosomal protein L1, 3-layer alpha/beta-sandwich; Ribosomal protein L1, 2-layer alpha/beta-sandwich;
P49357	"Serine hydroxymethyltransferase 1, mitochondrial"	0.669459	0.00128207	P49357	67211	8.72	22.8	12	709	mitochondria	cellular aromatic compound metabolic process; single-organism process; glycine metabolic process; tetrahydrofolate interconversion; cellular metabolic process; organic substance metabolic process; metabolic process; cellular amino acid metabolic process; cellular modified amino acid metabolic process; one-carbon metabolic process; heterocycle metabolic process; cellular nitrogen compound metaboli…	organelle; intracellular membrane-bounded organelle; intracellular organelle; cell part; intracellular; cytoplasm; intracellular part; membrane-bounded organelle; cell; mitochondrion; cytoplasmic part;	organic cyclic compound binding; heterocyclic compound binding; catalytic activity; binding; ion binding; glycine hydroxymethyltransferase activity; transferase activity, transferring one-carbon groups; anion binding; hydroxymethyl-, formyl- and related transferase activity; cofactor binding; transferase activity; pyridoxal phosphate binding;	K00600	glyA; glycine hydroxymethyltransferase [EC:2.1.2.1]	ko01130 Biosynthesis of antibiotics; ko00670 One carbon pool by folate; ko01110 Biosynthesis of secondary metabolites; ko00260 Glycine, serine and threonine metabolism; ko01230 Biosynthesis of amino acids; ko01100 Metabolic pathways; ko00460 Cyanoamino acid metabolism; ko00680 Methane metabolism; ko01120 Microbial metabolism in diverse environments; ko01200 Carbon metabolism; ko00630 Glyoxylate a…	IPR015424; IPR015422; IPR015421;	Pyridoxal phosphate-dependent transferase; Pyridoxal phosphate-dependent transferase, major region, subdomain 2; Pyridoxal phosphate-dependent transferase, major region, subdomain 1;
P49364	"Aminomethyltransferase, mitochondrial"	0.583646	0.00714434	GDCST	52219	8.79	24.8	10	353	mitochondria	alpha-amino acid catabolic process; single-organism catabolic process; small molecule metabolic process; single-organism cellular process; nitrogen compound metabolic process; single-organism process; small molecule catabolic process; alpha-amino acid metabolic process; primary metabolic process; glycine metabolic process; cellular metabolic process; organic substance metabolic process; carboxyli…	intracellular organelle; glycine cleavage complex; cytoplasm; macromolecular complex; intracellular part; cell; mitochondrion; intracellular membrane-bounded organelle; organelle; catalytic complex; intracellular; cell part; oxidoreductase complex; protein complex; membrane-bounded organelle; cytoplasmic part;	transferase activity, transferring nitrogenous groups; methyltransferase activity; catalytic activity; binding; transferase activity, transferring one-carbon groups; protein binding; aminomethyltransferase activity; transaminase activity; transferase activity;	K00605	gcvT; aminomethyltransferase [EC:2.1.2.10]	ko01130 Biosynthesis of antibiotics; ko00670 One carbon pool by folate; ko01200 Carbon metabolism; ko01110 Biosynthesis of secondary metabolites; ko00260 Glycine, serine and threonine metabolism; ko01100 Metabolic pathways; ko00630 Glyoxylate and dicarboxylate metabolism;	IPR029043; IPR006222; IPR013977; IPR027266;	Glycine cleavage T-protein/YgfZ, C-terminal domain; Glycine cleavage T-protein-like, N-terminal; Glycine cleavage T-protein, C-terminal barrel domain; GTP-binding protein TrmE/Glycine cleavage system T protein, domain 1;
P52032	"Phospholipid hydroperoxide glutathione peroxidase 1, chloroplastic"	0.679238	0.0025894	GPX1	31441	9.42	11.9	4	138	chloroplast	metabolic process; response to stress; oxidation-reduction process; single-organism metabolic process; response to oxidative stress; single-organism process; response to stimulus;	membrane; chloroplast thylakoid membrane; chloroplast part; cytoplasm; chloroplast thylakoid; thylakoid membrane; intracellular part; cell; chloroplast envelope; organelle part; intracellular; cell part; plastid thylakoid membrane; membrane-bounded organelle; plastid; intracellular organelle; plastid envelope; intracellular organelle part; organelle envelope; plastid part; plastid stroma; photosy…	antioxidant activity; phospholipid-hydroperoxide glutathione peroxidase activity; peroxidase activity; glutathione peroxidase activity; catalytic activity; oxidoreductase activity; oxidoreductase activity, acting on peroxide as acceptor;	K00432	E1.11.1.9; glutathione peroxidase [EC:1.11.1.9]	ko00590 Arachidonic acid metabolism; ko04918 Thyroid hormone synthesis; ko00480 Glutathione metabolism;	IPR012336;	Thioredoxin-like fold;
P52416	"Glucose-1-phosphate adenylyltransferase small subunit 1, chloroplastic"	0.616695	0.0328191	AGPC	63497	6.43	12.8	5	183	chloroplast	starch metabolic process; carbohydrate biosynthetic process; polysaccharide biosynthetic process; glucan metabolic process; single-organism process; biosynthetic process; energy reserve metabolic process; cellular metabolic process; cellular polysaccharide metabolic process; organic substance metabolic process; metabolic process; generation of precursor metabolites and energy; cellular carbohydra…	organelle; intracellular membrane-bounded organelle; intracellular organelle; cell part; intracellular; cytoplasm; intracellular part; membrane-bounded organelle; cell; plastid; cytoplasmic part; chloroplast;	ATP binding; glucose-1-phosphate adenylyltransferase activity; nucleoside phosphate binding; nucleoside binding; ion binding; nucleotide binding; adenylyltransferase activity; organic cyclic compound binding; heterocyclic compound binding; ribonucleoside binding; carbohydrate derivative binding; nucleotidyltransferase activity; ribonucleotide binding; catalytic activity; binding; purine ribonucle…	K00975	glgC; glucose-1-phosphate adenylyltransferase [EC:2.7.7.27]	ko00500 Starch and sucrose metabolism; ko01110 Biosynthesis of secondary metabolites; ko01100 Metabolic pathways; ko00520 Amino sugar and nucleotide sugar metabolism;	IPR011004; IPR005835; IPR029044;	Trimeric LpxA-like; Nucleotidyl transferase; Nucleotide-diphospho-sugar transferases;
P52901	"Pyruvate dehydrogenase E1 component subunit alpha-1, mitochondrial"	0.654255	0.0243284	At1g59900	50133	7.16	16.2	8	175	mitochondria	single-organism carbohydrate catabolic process; glycolytic process; oxidation-reduction process; single-organism catabolic process; small molecule metabolic process; single-organism cellular process; single-organism process; response to stimulus; primary metabolic process; carbohydrate metabolic process; cellular metabolic process; response to metal ion; organic substance metabolic process; carbo…	mitochondrial matrix; intracellular organelle; mitochondrial part; cytoplasm; intracellular organelle part; intracellular part; cytosol; cell; organelle part; mitochondrion; organelle; intracellular membrane-bounded organelle; membrane-enclosed lumen; nucleus; intracellular organelle lumen; intracellular; cell part; membrane-bounded organelle; cytoplasmic part; organelle lumen;	pyruvate dehydrogenase activity; pyruvate dehydrogenase (acetyl-transferring) activity; catalytic activity; oxidoreductase activity, acting on the aldehyde or oxo group of donors, disulfide as acceptor; oxidoreductase activity; oxidoreductase activity, acting on the aldehyde or oxo group of donors;	K00161	PDHA; pyruvate dehydrogenase E1 component alpha subunit [EC:1.2.4.1]	ko01130 Biosynthesis of antibiotics; ko01110 Biosynthesis of secondary metabolites; ko01100 Metabolic pathways; ko00020 Citrate cycle (TCA cycle); ko01120 Microbial metabolism in diverse environments; ko01200 Carbon metabolism; ko00010 Glycolysis / Gluconeogenesis; ko04922 Glucagon signaling pathway; ko05230 Central carbon metabolism in cancer; ko04066 HIF-1 signaling pathway; ko00620 Pyruvate me…	IPR001017; IPR029061;	Dehydrogenase, E1 component; Thiamin diphosphate-binding fold;
P54774	Cell division cycle protein 48 homolog	0.692749	0.0061009	CDC48	102658	5.18	24.5	16	495	cytosol	single-organism cellular process; single-organism process; cellular process; cell cycle;	membrane; cell; cell part; cell periphery; plasma membrane;	ATP binding; nucleoside phosphate binding; nucleoside binding; ion binding; hydrolase activity, acting on acid anhydrides; hydrolase activity; nucleotide binding; nucleoside-triphosphatase activity; organic cyclic compound binding; heterocyclic compound binding; ribonucleoside binding; carbohydrate derivative binding; pyrophosphatase activity; catalytic activity; ribonucleotide binding; binding; …	K13525	VCP; transitional endoplasmic reticulum ATPase	ko04141 Protein processing in endoplasmic reticulum; ko05134 Legionellosis;	IPR029067; IPR003593; IPR003959; IPR009010; IPR004201; IPR027417; IPR003338;	CDC48 domain 2-like; AAA+ ATPase domain; ATPase, AAA-type, core; Aspartate decarboxylase-like domain; CDC48, domain 2; P-loop containing nucleoside triphosphate hydrolase; CDC48, N-terminal subdomain;
P55229	"Glucose-1-phosphate adenylyltransferase large subunit 1, chloroplastic"	0.644081	0.0139937	ADG2	65370	8.03	5	3	90	chloroplast	starch metabolic process; carbohydrate biosynthetic process; polysaccharide biosynthetic process; glucan metabolic process; single-organism process; biosynthetic process; energy reserve metabolic process; cellular metabolic process; cellular polysaccharide metabolic process; organic substance metabolic process; metabolic process; generation of precursor metabolites and energy; cellular carbohydra…	intracellular organelle; chloroplast part; plastid envelope; organelle envelope; intracellular organelle part; cytoplasm; plastid part; intracellular part; plastid stroma; cell; organelle part; chloroplast envelope; chloroplast; intracellular membrane-bounded organelle; organelle; intracellular; cell part; envelope; membrane-bounded organelle; plastid; cytoplasmic part; chloroplast stroma;	ATP binding; glucose-1-phosphate adenylyltransferase activity; nucleoside phosphate binding; nucleoside binding; ion binding; nucleotide binding; adenylyltransferase activity; organic cyclic compound binding; heterocyclic compound binding; ribonucleoside binding; carbohydrate derivative binding; nucleotidyltransferase activity; ribonucleotide binding; catalytic activity; binding; purine ribonucle…	K00975	glgC; glucose-1-phosphate adenylyltransferase [EC:2.7.7.27]	ko00500 Starch and sucrose metabolism; ko01110 Biosynthesis of secondary metabolites; ko01100 Metabolic pathways; ko00520 Amino sugar and nucleotide sugar metabolism;	IPR011004; IPR005835; IPR029044;	Trimeric LpxA-like; Nucleotidyl transferase; Nucleotide-diphospho-sugar transferases;
P57106	"Malate dehydrogenase, cytoplasmic 2"	0.701242	0.0347602	At5g43330	41036	6.33	30.4	9	388	cytosol	tricarboxylic acid metabolic process; dicarboxylic acid metabolic process; oxidation-reduction process; small molecule metabolic process; tricarboxylic acid cycle; single-organism cellular process; single-organism process; primary metabolic process; carbohydrate metabolic process; cellular respiration; cellular metabolic process; organic substance metabolic process; citrate metabolic process; met…	membrane; apoplast; cell periphery; cell junction; cytoplasm; intracellular part; cell; cytosol; cell-cell junction; extracellular region; symplast; plasma membrane; plasmodesma; intracellular; cell part; cytoplasmic part;	oxidoreductase activity, acting on CH-OH group of donors; oxidoreductase activity, acting on the CH-OH group of donors, NAD or NADP as acceptor; malate dehydrogenase activity; catalytic activity; L-malate dehydrogenase activity; oxidoreductase activity;	K00025	MDH1; malate dehydrogenase [EC:1.1.1.37]	ko00270 Cysteine and methionine metabolism; ko01130 Biosynthesis of antibiotics; ko01110 Biosynthesis of secondary metabolites; ko00710 Carbon fixation in photosynthetic organisms; ko01100 Metabolic pathways; ko00020 Citrate cycle (TCA cycle); ko01120 Microbial metabolism in diverse environments; ko01200 Carbon metabolism; ko00620 Pyruvate metabolism; ko04964 Proximal tubule bicarbonate reclamati…	IPR022383; IPR016040; IPR001236; IPR015955;	Lactate/malate dehydrogenase, C-terminal; NAD(P)-binding domain; Lactate/malate dehydrogenase, N-terminal; Lactate dehydrogenase/glycoside hydrolase, family 4, C-terminal;
P80461	"Glutathione reductase, chloroplastic (Fragment)"	0.670395	0.0127687	GOR	68647	8.5	4.7	3	123	chloroplast	sulfur compound metabolic process; regulation of cellular process; regulation of biological quality; peptide metabolic process; oxidation-reduction process; cell redox homeostasis; single-organism cellular process; nitrogen compound metabolic process; cellular homeostasis; single-organism process; cellular amide metabolic process; cellular metabolic process; organic substance metabolic process; h…	organelle; intracellular membrane-bounded organelle; intracellular organelle; cell part; intracellular; cytoplasm; intracellular part; membrane-bounded organelle; cell; plastid; cytoplasmic part; chloroplast;	oxidoreductase activity, acting on NAD(P)H; nucleoside phosphate binding; flavin adenine dinucleotide binding; ion binding; antioxidant activity; nucleotide binding; oxidoreductase activity, acting on a sulfur group of donors, NAD(P) as acceptor; cofactor binding; glutathione-disulfide reductase activity; oxidoreductase activity; disulfide oxidoreductase activity; heterocyclic compound binding; o…	K00383	GSR; glutathione reductase (NADPH) [EC:1.8.1.7]	ko04918 Thyroid hormone synthesis; ko00480 Glutathione metabolism;	IPR016156; IPR001327; IPR004099; IPR023753;	FAD/NAD-linked reductase, dimerisation domain; Pyridine nucleotide-disulphide oxidoreductase, NAD-binding domain; Pyridine nucleotide-disulphide oxidoreductase, dimerisation domain; Pyridine nucleotide-disulphide oxidoreductase, FAD/NAD(P)-binding domain;
P84187	Serine--glyoxylate aminotransferase (Fragments)	0.398152	0.00848728	P84187	17149	6.78	13.2	2	42	chloroplast		organelle; intracellular membrane-bounded organelle; intracellular organelle; cell part; intracellular; peroxisome; microbody; cytoplasm; intracellular part; cell; membrane-bounded organelle; cytoplasmic part;	organic cyclic compound binding; heterocyclic compound binding; serine-glyoxylate transaminase activity; transferase activity, transferring nitrogenous groups; alanine-glyoxylate transaminase activity; catalytic activity; binding; ion binding; anion binding; transaminase activity; cofactor binding; transferase activity; pyridoxal phosphate binding;	K00830	AGXT; alanine-glyoxylate transaminase / serine-glyoxylate transaminase / serine-pyruvate transaminase [EC:2.6.1.44 2.6.1.45 2.6.1.51]	ko01130 Biosynthesis of antibiotics; ko01110 Biosynthesis of secondary metabolites; ko00260 Glycine, serine and threonine metabolism; ko01100 Metabolic pathways; ko00680 Methane metabolism; ko04146 Peroxisome; ko01120 Microbial metabolism in diverse environments; ko00250 Alanine, aspartate and glutamate metabolism; ko01200 Carbon metabolism; ko00630 Glyoxylate and dicarboxylate metabolism;	IPR015424; IPR015421;	Pyridoxal phosphate-dependent transferase; Pyridoxal phosphate-dependent transferase, major region, subdomain 1;
P84577	Putative heat shock protein HSP90 (Fragments)	0.753983	0.0246648	P84577	5351	3.79	29.8	1	64	nuclear	protein folding; metabolic process; response to stress; cellular protein metabolic process; cellular macromolecule metabolic process; macromolecule metabolic process; protein metabolic process; response to stimulus; primary metabolic process; cellular process; cellular metabolic process; organic substance metabolic process;	intracellular part; cell; cell part; intracellular; cytoplasm;	ATP binding; nucleoside phosphate binding; nucleoside binding; ion binding; protein binding; nucleotide binding; organic cyclic compound binding; heterocyclic compound binding; ribonucleoside binding; carbohydrate derivative binding; ribonucleotide binding; binding; purine ribonucleoside binding; anion binding; purine ribonucleotide binding; unfolded protein binding; adenyl ribonucleotide binding…				IPR020568;	Ribosomal protein S5 domain 2-type fold;
P84718	Putative oxygen-evolving enhancer protein 1 (Fragments)	0.584977	9.6609e-07	PSBO	15477	4.46	43	4	823	cytosol	metabolic process; cellular metabolic process; cellular process; photosynthesis;	membrane; outer membrane; chloroplast thylakoid membrane; external encapsulating structure; chloroplast part; cell periphery; cytoplasm; chloroplast thylakoid; thylakoid membrane; intrinsic component of membrane; macromolecular complex; intracellular part; cell; organelle part; cell outer membrane; cell envelope; external encapsulating structure part; membrane part; intracellular; cell part; plas…		K02716	psbO; photosystem II oxygen-evolving enhancer protein 1	ko01100 Metabolic pathways; ko00195 Photosynthesis;	IPR011250;	Outer membrane protein/outer membrane enzyme PagP , beta-barrel;
P85332	Cationic peroxidase (Fragment)	0.75571	0.0338007	P85332	1465	4.21	100	1	54		metabolic process; hydrogen peroxide metabolic process; reactive oxygen species metabolic process; single-organism catabolic process; single-organism metabolic process; single-organism cellular process; single-organism process; cellular catabolic process; catabolic process; cellular process; cellular metabolic process; hydrogen peroxide catabolic process;	extracellular region;	catalytic activity; binding; ion binding; antioxidant activity; cation binding; metal ion binding; peroxidase activity; oxidoreductase activity; oxidoreductase activity, acting on peroxide as acceptor;
P93255	"Glycine cleavage system H protein, mitochondrial"	0.71568	0.00211635	GDCSH	19812	5.15	5.5	1	97	chloroplast	alpha-amino acid catabolic process; single-organism catabolic process; small molecule metabolic process; single-organism cellular process; glycine decarboxylation via glycine cleavage system; nitrogen compound metabolic process; single-organism process; small molecule catabolic process; primary metabolic process; alpha-amino acid metabolic process; glycine metabolic process; cellular metabolic pr…	intracellular organelle; glycine cleavage complex; cytoplasm; macromolecular complex; intracellular part; cell; mitochondrion; intracellular membrane-bounded organelle; organelle; catalytic complex; intracellular; cell part; oxidoreductase complex; protein complex; membrane-bounded organelle; cytoplasmic part;		K02437	gcvH; glycine cleavage system H protein	ko01130 Biosynthesis of antibiotics; ko01110 Biosynthesis of secondary metabolites; ko00260 Glycine, serine and threonine metabolism; ko01100 Metabolic pathways; ko00630 Glyoxylate and dicarboxylate metabolism;	IPR011053;	Single hybrid motif;
P93256	"Aminomethyltransferase, mitochondrial"	0.498978	0.0333692	GDCST	52396	8.73	25.7	9	307	mitochondria	alpha-amino acid catabolic process; single-organism catabolic process; small molecule metabolic process; single-organism cellular process; nitrogen compound metabolic process; single-organism process; small molecule catabolic process; alpha-amino acid metabolic process; primary metabolic process; glycine metabolic process; cellular metabolic process; organic substance metabolic process; carboxyli…	organelle; intracellular membrane-bounded organelle; intracellular organelle; cell part; intracellular; cytoplasm; intracellular part; membrane-bounded organelle; cell; mitochondrion; cytoplasmic part;	transferase activity, transferring nitrogenous groups; methyltransferase activity; catalytic activity; binding; transferase activity, transferring one-carbon groups; protein binding; aminomethyltransferase activity; transaminase activity; transferase activity;	K00605	gcvT; aminomethyltransferase [EC:2.1.2.10]	ko01130 Biosynthesis of antibiotics; ko00670 One carbon pool by folate; ko01200 Carbon metabolism; ko01110 Biosynthesis of secondary metabolites; ko00260 Glycine, serine and threonine metabolism; ko01100 Metabolic pathways; ko00630 Glyoxylate and dicarboxylate metabolism;	IPR029043; IPR013977; IPR006222; IPR027266;	Glycine cleavage T-protein/YgfZ, C-terminal domain; Glycine cleavage T-protein, C-terminal barrel domain; Glycine cleavage T-protein-like, N-terminal; GTP-binding protein TrmE/Glycine cleavage system T protein, domain 1;
Q01297	Catalase isozyme 1	0.424581	0.0234301	CAT1	62900	7.08	14.2	6	171	peroxisome	response to stress; oxidation-reduction process; single-organism catabolic process; single-organism cellular process; single-organism process; response to stimulus; cellular metabolic process; metabolic process; hydrogen peroxide metabolic process; reactive oxygen species metabolic process; single-organism metabolic process; response to oxidative stress; cellular catabolic process; hydrogen perox…	organelle; intracellular membrane-bounded organelle; intracellular organelle; cell part; intracellular; microbody; peroxisome; cytoplasm; intracellular part; membrane-bounded organelle; cell; glyoxysome; cytoplasmic part;	organic cyclic compound binding; heterocyclic compound binding; heme binding; catalytic activity; binding; ion binding; antioxidant activity; cation binding; metal ion binding; catalase activity; peroxidase activity; tetrapyrrole binding; oxidoreductase activity; oxidoreductase activity, acting on peroxide as acceptor;	K03781	katE; catalase [EC:1.11.1.6]	ko04212 Longevity regulating pathway - worm; ko01130 Biosynthesis of antibiotics; ko01110 Biosynthesis of secondary metabolites; ko05014 Amyotrophic lateral sclerosis (ALS); ko04211 Longevity regulating pathway - mammal; ko00380 Tryptophan metabolism; ko04146 Peroxisome; ko04068 FoxO signaling pathway; ko01200 Carbon metabolism; ko04011 MAPK signaling pathway - yeast; ko04213 Longevity regulating…	IPR020835; IPR011614; IPR010582;	Catalase-like domain; Catalase core domain; Catalase immune-responsive domain;
Q02028	"Stromal 70 kDa heat shock-related protein, chloroplastic"	0.697173	0.000482129	HSP70	88646	5.22	21.4	16	753	chloroplast	protein folding; metabolic process; response to stress; cellular protein metabolic process; cellular macromolecule metabolic process; macromolecule metabolic process; protein metabolic process; response to stimulus; primary metabolic process; cellular process; cellular metabolic process; organic substance metabolic process;	intracellular organelle; chloroplast part; cytoplasm; intracellular organelle part; plastid part; intracellular part; plastid stroma; cell; organelle part; chloroplast; organelle; intracellular membrane-bounded organelle; cell part; intracellular; membrane-bounded organelle; plastid; cytoplasmic part; chloroplast stroma;	ATP binding; nucleoside phosphate binding; nucleoside binding; ion binding; protein binding; nucleotide binding; organic cyclic compound binding; heterocyclic compound binding; ribonucleoside binding; carbohydrate derivative binding; ribonucleotide binding; binding; purine ribonucleoside binding; anion binding; purine ribonucleotide binding; unfolded protein binding; adenyl ribonucleotide binding…				IPR029048; IPR029047;	Heat shock protein 70kD, C-terminal domain; Heat shock protein 70kD, peptide-binding domain;
Q02200	Lignin-forming anionic peroxidase	0.587618	0.0159216	Q02200	38174	7.51	5.3	1	38	chloroplast	response to stress; oxidation-reduction process; single-organism catabolic process; single-organism cellular process; single-organism process; response to stimulus; cellular metabolic process; metabolic process; hydrogen peroxide metabolic process; reactive oxygen species metabolic process; single-organism metabolic process; response to oxidative stress; cellular catabolic process; hydrogen perox…	extracellular region;	organic cyclic compound binding; heterocyclic compound binding; heme binding; catalytic activity; binding; ion binding; antioxidant activity; cation binding; metal ion binding; peroxidase activity; tetrapyrrole binding; oxidoreductase activity; oxidoreductase activity, acting on peroxide as acceptor;	K00430	E1.11.1.7; peroxidase [EC:1.11.1.7]	ko01110 Biosynthesis of secondary metabolites; ko01100 Metabolic pathways; ko00940 Phenylpropanoid biosynthesis;	IPR002016;	Haem peroxidase, plant/fungal/bacterial;
Q03033	Elongation factor 1-alpha	0.534386	0.00292547	TEF1	60709	9.2	24.2	10	275	cytosol	translational elongation; cellular protein metabolic process; biosynthetic process; primary metabolic process; cellular metabolic process; organic substance biosynthetic process; cellular biosynthetic process; organic substance metabolic process; metabolic process; cellular macromolecule biosynthetic process; cellular macromolecule metabolic process; gene expression; macromolecule metabolic proce…	intracellular part; cell; cell part; intracellular; cytoplasm;	RNA binding; nucleoside phosphate binding; translation elongation factor activity; nucleoside binding; ion binding; hydrolase activity, acting on acid anhydrides; hydrolase activity; nucleotide binding; nucleoside-triphosphatase activity; heterocyclic compound binding; organic cyclic compound binding; translation factor activity, nucleic acid binding; ribonucleoside binding; carbohydrate derivati…	K03231	EEF1A; elongation factor 1-alpha	ko05134 Legionellosis; ko03013 RNA transport;	IPR004160; IPR004161; IPR027417; IPR009001; IPR000795; IPR009000;	Translation elongation factor EFTu/EF1A, C-terminal; Translation elongation factor EFTu/EF1A, domain 2; P-loop containing nucleoside triphosphate hydrolase; Translation elongation factor EF1A/initiation factor IF2gamma, C-terminal; Elongation factor, GTP-binding domain; Translation protein, beta-barrel domain;
Q05431	"L-ascorbate peroxidase 1, cytosolic"	0.488829	0.0312244	APX1	31725	5.72	12.4	3	65	mitochondria	single-multicellular organism process; reproductive process; response to abiotic stimulus; seed development; response to oxygen-containing compound; single-organism process; post-embryonic development; response to stimulus; cellular metabolic process; metabolic process; hydrogen peroxide metabolic process; reactive oxygen species metabolic process; response to heat; single organism reproductive p…	intracellular organelle; membrane; chloroplast part; external encapsulating structure; cell junction; cell periphery; intracellular organelle part; cytoplasm; plastid part; endomembrane system; intracellular part; plastid stroma; cell-cell junction; cytosol; cell; symplast; organelle part; plasma membrane; chloroplast; intracellular membrane-bounded organelle; organelle; plasmodesma; intracellula…	organic cyclic compound binding; heterocyclic compound binding; heme binding; L-ascorbate peroxidase activity; catalytic activity; binding; ion binding; antioxidant activity; metal ion binding; cation binding; peroxidase activity; tetrapyrrole binding; oxidoreductase activity, acting on peroxide as acceptor; oxidoreductase activity;	K00434	E1.11.1.11; L-ascorbate peroxidase [EC:1.11.1.11]	ko00480 Glutathione metabolism; ko00053 Ascorbate and aldarate metabolism;	IPR002016;	Haem peroxidase, plant/fungal/bacterial;
Q06327	Lipoxygenase 1	0.697637	0.0210499	LOX1	112306	5.34	3.3	3	53	cytosol	post-embryonic organ development; response to acid chemical; organic acid biosynthetic process; single-organism process; biosynthetic process; cellular lipid metabolic process; cellular metabolic process; oxylipin biosynthetic process; lipid biosynthetic process; root morphogenesis; metabolic process; lateral root development; root development; lipid modification; monocarboxylic acid metabolic pr…	organelle; intracellular membrane-bounded organelle; intracellular organelle; cell part; intracellular; cytoplasm; intracellular part; membrane-bounded organelle; cell; plastid; cytoplasmic part;	oxidoreductase activity, acting on single donors with incorporation of molecular oxygen, incorporation of two atoms of oxygen; linoleate 9S-lipoxygenase activity; iron ion binding; oxidoreductase activity, acting on single donors with incorporation of molecular oxygen; transition metal ion binding; catalytic activity; binding; dioxygenase activity; ion binding; cation binding; metal ion binding; …	K15718	LOX1_5; linoleate 9S-lipoxygenase [EC:1.13.11.58]	ko00591 Linoleic acid metabolism;	IPR001024; IPR027433; IPR008976; IPR013819;	PLAT/LH2 domain; Lipoxygenase, domain 3; Lipase/lipooxygenase, PLAT/LH2; Lipoxygenase, C-terminal;
Q07473	"Chlorophyll a-b binding protein CP29.1, chloroplastic"	0.662626	0.000251589	LHCB4.1	35073	5.76	17.6	4	362	chloroplast	response to blue light; response to light stimulus; response to abiotic stimulus; cellular protein metabolic process; photosynthesis, light reaction; response to far red light; primary metabolic process; response to stimulus; cellular metabolic process; response to red light; organic substance metabolic process; metabolic process; generation of precursor metabolites and energy; protein-chromophor…	membrane; chloroplast thylakoid membrane; chloroplast part; chloroplast thylakoid; cytoplasm; thylakoid membrane; intrinsic component of membrane; macromolecular complex; intracellular part; cell; organelle part; membrane part; cell part; intracellular; plastid thylakoid membrane; membrane-bounded organelle; plastid; intracellular organelle; photosystem II; intracellular organelle part; plastid p…	organic cyclic compound binding; heterocyclic compound binding; binding; ion binding; cation binding; metal ion binding; tetrapyrrole binding; chlorophyll binding;	K08915	LHCB4; light-harvesting complex II chlorophyll a/b binding protein 4	ko00196 Photosynthesis - antenna proteins; ko01100 Metabolic pathways;	IPR023329;	Chlorophyll a/b binding protein domain;
Q08080	"Stromal 70 kDa heat shock-related protein, chloroplastic (Fragment)"	0.702213	5.91051e-05	CHSP70	75918	4.87	25.7	15	897	cytosol	protein folding; metabolic process; response to stress; cellular protein metabolic process; cellular macromolecule metabolic process; macromolecule metabolic process; protein metabolic process; response to stimulus; primary metabolic process; cellular process; cellular metabolic process; organic substance metabolic process;	intracellular organelle; chloroplast part; cytoplasm; intracellular organelle part; plastid part; intracellular part; plastid stroma; cell; organelle part; chloroplast; organelle; intracellular membrane-bounded organelle; cell part; intracellular; membrane-bounded organelle; plastid; cytoplasmic part; chloroplast stroma;	ATP binding; nucleoside phosphate binding; nucleoside binding; ion binding; protein binding; nucleotide binding; organic cyclic compound binding; heterocyclic compound binding; ribonucleoside binding; carbohydrate derivative binding; ribonucleotide binding; binding; purine ribonucleoside binding; anion binding; purine ribonucleotide binding; unfolded protein binding; adenyl ribonucleotide binding…	K03283	HSPA1_8; heat shock 70kDa protein 1/8	ko04612 Antigen processing and presentation; ko05164 Influenza A; ko04915 Estrogen signaling pathway; ko04144 Endocytosis; ko05145 Toxoplasmosis; ko04141 Protein processing in endoplasmic reticulum; ko05169 Epstein-Barr virus infection; ko03040 Spliceosome; ko05162 Measles; ko05134 Legionellosis; ko04213 Longevity regulating pathway - multiple species; ko04010 MAPK signaling pathway;	IPR029048; IPR029047;	Heat shock protein 70kD, C-terminal domain; Heat shock protein 70kD, peptide-binding domain;
Q08935	"29 kDa ribonucleoprotein A, chloroplastic"	0.739673	0.00133275	Q08935	31833	4.75	6.6	2	293	chloroplast	RNA processing; cellular aromatic compound metabolic process; organic cyclic compound metabolic process; nitrogen compound metabolic process; primary metabolic process; cellular metabolic process; organic substance metabolic process; mRNA processing; RNA metabolic process; metabolic process; nucleic acid metabolic process; heterocycle metabolic process; nucleobase-containing compound metabolic pr…	organelle; intracellular membrane-bounded organelle; intracellular organelle; cell part; intracellular; cytoplasm; macromolecular complex; intracellular part; membrane-bounded organelle; cell; ribonucleoprotein complex; plastid; cytoplasmic part; chloroplast;	organic cyclic compound binding; heterocyclic compound binding; RNA binding; nucleoside phosphate binding; binding; nucleic acid binding; nucleotide binding; small molecule binding;	K11294	NCL; nucleolin	ko05130 Pathogenic Escherichia coli infection;	IPR000504; IPR012677;	RNA recognition motif domain; Nucleotide-binding alpha-beta plait domain;
Q09092	Putative serine/threonine-protein kinase receptor	0.750201	3.04652e-05	SRK6	108622	8.09	1.5	2	103	vacuolar membrane	phosphorylation; reproductive process; cellular protein metabolic process; single-organism cellular process; single-organism process; pollen-pistil interaction; primary metabolic process; cellular metabolic process; cell recognition; multicellular organismal process; phosphate-containing compound metabolic process; multi-organism process; organic substance metabolic process; pollination; rejectio…	intrinsic component of membrane; membrane; integral component of membrane; membrane part;	ATP binding; nucleoside phosphate binding; phosphotransferase activity, alcohol group as acceptor; nucleoside binding; ion binding; nucleotide binding; protein kinase activity; organic cyclic compound binding; heterocyclic compound binding; ribonucleoside binding; carbohydrate derivative binding; kinase activity; ribonucleotide binding; catalytic activity; binding; purine ribonucleoside binding; …				IPR001480; IPR013227; IPR003609; IPR021820; IPR002290; IPR001245; IPR013320; IPR011009; IPR000719; IPR000858; IPR022126;	Bulb-type lectin domain; PAN-2 domain; Apple-like; S-locus receptor kinase, C-terminal; Serine/threonine/dual specificity protein kinase, catalytic domain; Serine-threonine/tyrosine-protein kinase catalytic domain; Concanavalin A-like lectin/glucanase domain; Protein kinase-like domain; Protein kinase domain; S-locus glycoprotein; S-locus, receptor kinase;
Q0DA21	Beta-glucosidase 25	0.62779	0.0311276	BGLU25	62482	5.5	1	1	31	extracellular	metabolic process; carbohydrate metabolic process; primary metabolic process; organic substance metabolic process;		beta-glucosidase activity; glucosidase activity; hydrolase activity, hydrolyzing O-glycosyl compounds; hydrolase activity; catalytic activity; hydrolase activity, acting on glycosyl bonds;	K01188	E3.2.1.21; beta-glucosidase [EC:3.2.1.21]	ko00500 Starch and sucrose metabolism; ko01110 Biosynthesis of secondary metabolites; ko01100 Metabolic pathways; ko00460 Cyanoamino acid metabolism; ko00940 Phenylpropanoid biosynthesis;	IPR017853; IPR013781;	Glycoside hydrolase superfamily; Glycoside hydrolase, catalytic domain;
Q0J3L4	Monothiol glutaredoxin-S10	0.659055	0.000719095	GRXS10	20055	9.87	6.1	1	57	chloroplast	regulation of cellular process; homeostatic process; regulation of biological quality; regulation of biological process; cell redox homeostasis; single-organism cellular process; cellular homeostasis; single-organism process; cellular process; biological regulation;	intracellular part; cell; cell part; intracellular; cytoplasm;	electron carrier activity; protein disulfide oxidoreductase activity; disulfide oxidoreductase activity; 2 iron, 2 sulfur cluster binding; catalytic activity; iron-sulfur cluster binding; binding; ion binding; oxidoreductase activity, acting on a sulfur group of donors; cation binding; metal ion binding; metal cluster binding; oxidoreductase activity;	K03676			IPR002109; IPR011899; IPR014025; IPR012336;	Glutaredoxin; Glutaredoxin, eukaryotic/virial; Glutaredoxin subgroup; Thioredoxin-like fold;
Q0JHF8	"Fructose-1,6-bisphosphatase, cytosolic"	0.712819	0.00827902	Os01g0866400	43885	5.55	13.6	4	78	chloroplast	sucrose biosynthetic process; starch metabolic process; response to acid chemical; carbohydrate biosynthetic process; response to hexose; cellular carbohydrate catabolic process; glucan metabolic process; response to oxygen-containing compound; single-organism process; biosynthetic process; disaccharide metabolic process; response to stimulus; cellular metabolic process; phosphate-containing comp…	organelle; intracellular membrane-bounded organelle; intracellular organelle; nucleus; cell part; intracellular; cytoplasm; intracellular part; cytosol; membrane-bounded organelle; cell; cytoplasmic part;	carbohydrate phosphatase activity; phosphoric ester hydrolase activity; catalytic activity; phosphatase activity; binding; ion binding; hydrolase activity, acting on ester bonds; cation binding; metal ion binding; hydrolase activity; sugar-phosphatase activity; fructose 1,6-bisphosphate 1-phosphatase activity;	K03841	FBP; fructose-1,6-bisphosphatase I [EC:3.1.3.11]	ko00030 Pentose phosphate pathway; ko00051 Fructose and mannose metabolism; ko01130 Biosynthesis of antibiotics; ko01110 Biosynthesis of secondary metabolites; ko00710 Carbon fixation in photosynthetic organisms; ko01100 Metabolic pathways; ko00680 Methane metabolism; ko01120 Microbial metabolism in diverse environments; ko01200 Carbon metabolism; ko00010 Glycolysis / Gluconeogenesis; ko04152 AMP…
Q1PER6	"L-ascorbate peroxidase 2, cytosolic"	0.698934	0.0359937	APX2	33201	5.88	6.8	2	98	cytosol	response to stress; oxidation-reduction process; single-organism catabolic process; single-organism cellular process; single-organism process; response to stimulus; cellular metabolic process; metabolic process; hydrogen peroxide metabolic process; reactive oxygen species metabolic process; single-organism metabolic process; response to oxidative stress; cellular catabolic process; hydrogen perox…	cell part; intracellular; cytoplasm; intracellular part; cytosol; cell; cytoplasmic part;	organic cyclic compound binding; heterocyclic compound binding; heme binding; L-ascorbate peroxidase activity; catalytic activity; binding; ion binding; antioxidant activity; cation binding; metal ion binding; peroxidase activity; tetrapyrrole binding; oxidoreductase activity; oxidoreductase activity, acting on peroxide as acceptor;	K00434	E1.11.1.11; L-ascorbate peroxidase [EC:1.11.1.11]	ko00480 Glutathione metabolism; ko00053 Ascorbate and aldarate metabolism;	IPR002016;	Haem peroxidase, plant/fungal/bacterial;
Q1PSI9	L-idonate 5-dehydrogenase	0.665522	0.0179099	GSVIVT00012394001	44994	6.66	3.8	2	71	cytosol	L-idonate catabolic process; cellular carbohydrate catabolic process; single-organism process; cellular metabolic process; organic substance metabolic process; metabolic process; cellular carbohydrate metabolic process; aldonic acid catabolic process; monocarboxylic acid metabolic process; cellular catabolic process; L-idonate metabolic process; aldonic acid metabolic process; cellular process; s…		transition metal ion binding; catalytic activity; binding; ion binding; metal ion binding; cation binding; zinc ion binding; oxidoreductase activity;	K19635			IPR011032; IPR020843; IPR016040; IPR013154; IPR013149;	GroES (chaperonin 10)-like; Polyketide synthase, enoylreductase domain; NAD(P)-binding domain; Alcohol dehydrogenase GroES-like; Alcohol dehydrogenase, C-terminal;
Q1S9I9	Probable histone H2B.1	0.485523	0.000596542	Q1S9I9	23318	10.08	11.5	2	97	nuclear	cellular component biogenesis; cellular component organization; nucleosome organization; cellular macromolecular complex assembly; chromatin assembly or disassembly; protein complex subunit organization; macromolecular complex subunit organization; protein-DNA complex assembly; DNA packaging; nucleosome assembly; chromosome organization; cellular component assembly; macromolecular complex assembl…	intracellular organelle; intracellular non-membrane-bounded organelle; intracellular organelle part; macromolecular complex; intracellular part; cell; organelle part; DNA bending complex; chromosomal part; nucleosome; non-membrane-bounded organelle; intracellular membrane-bounded organelle; organelle; nucleus; chromatin; intracellular; cell part; chromosome; protein complex; membrane-bounded orga…	organic cyclic compound binding; heterocyclic compound binding; DNA binding; protein heterodimerization activity; binding; protein dimerization activity; nucleic acid binding; protein binding;	K11252	H2B; histone H2B	ko05034 Alcoholism; ko05322 Systemic lupus erythematosus; ko05203 Viral carcinogenesis;	IPR009072; IPR007125;	Histone-fold; Histone core;
Q2MIB8	"30S ribosomal protein S16, chloroplastic"	0.63169	0.017642	rps16	13181	10.17	14.8	1	30	cytosol	cellular protein metabolic process; biosynthetic process; primary metabolic process; cellular metabolic process; organic substance biosynthetic process; cellular biosynthetic process; organic substance metabolic process; metabolic process; cellular macromolecule biosynthetic process; cellular macromolecule metabolic process; gene expression; macromolecule metabolic process; protein metabolic proc…	ribosome; intracellular organelle; intracellular non-membrane-bounded organelle; cytoplasm; macromolecular complex; intracellular part; cell; chloroplast; non-membrane-bounded organelle; organelle; intracellular membrane-bounded organelle; intracellular; cell part; ribonucleoprotein complex; membrane-bounded organelle; plastid; cytoplasmic part;	structural constituent of ribosome; structural molecule activity;	K02959	RP-S16; small subunit ribosomal protein S16	ko03010 Ribosome;	IPR023803;	Ribosomal protein S16 domain;
Q33369	Ribulose bisphosphate carboxylase large chain (Fragment)	0.577109	1.05622e-07	rbcL	57556	6.04	25.5	11	1638	cytosol	carbohydrate biosynthetic process; single-organism biosynthetic process; photosynthesis, dark reaction; single-organism process; biosynthetic process; primary metabolic process; carbohydrate metabolic process; organic substance biosynthetic process; cellular metabolic process; cellular biosynthetic process; organic substance metabolic process; single-organism carbohydrate metabolic process; metab…	organelle; intracellular membrane-bounded organelle; intracellular organelle; cell part; intracellular; cytoplasm; intracellular part; membrane-bounded organelle; cell; plastid; cytoplasmic part; chloroplast;	magnesium ion binding; catalytic activity; carbon-carbon lyase activity; binding; ribulose-bisphosphate carboxylase activity; ion binding; carboxy-lyase activity; lyase activity; metal ion binding; cation binding; monooxygenase activity; oxidoreductase activity;	K01601	rbcL; ribulose-bisphosphate carboxylase large chain [EC:4.1.1.39]	ko01120 Microbial metabolism in diverse environments; ko01200 Carbon metabolism; ko00710 Carbon fixation in photosynthetic organisms; ko01100 Metabolic pathways; ko00630 Glyoxylate and dicarboxylate metabolism;	IPR000685; IPR017443; IPR017444;	Ribulose bisphosphate carboxylase, large subunit, C-terminal; Ribulose bisphosphate carboxylase, large subunit, ferrodoxin-like N-terminal; Ribulose bisphosphate carboxylase, large subunit, N-terminal;
Q40281	"Ribulose bisphosphate carboxylase/oxygenase activase, chloroplastic"	0.614912	4.72667e-07	RCA	55092	8.2	27.9	13	2264	chloroplast		intracellular organelle; chloroplast part; cytoplasm; intracellular organelle part; plastid part; intracellular part; plastid stroma; cell; organelle part; chloroplast; organelle; intracellular membrane-bounded organelle; cell part; intracellular; membrane-bounded organelle; plastid; cytoplasmic part; chloroplast stroma;	ATP binding; nucleoside phosphate binding; nucleoside binding; ion binding; nucleotide binding; organic cyclic compound binding; heterocyclic compound binding; ribonucleoside binding; carbohydrate derivative binding; ribonucleotide binding; binding; purine ribonucleoside binding; anion binding; purine ribonucleotide binding; adenyl ribonucleotide binding; adenyl nucleotide binding; purine nucleos…				IPR003959; IPR027417;	ATPase, AAA-type, core; P-loop containing nucleoside triphosphate hydrolase;
Q41348	Probable pyridoxal biosynthesis protein PDX1 (Fragment)	0.522881	0.0109146	Q41348	28069	8.56	5.1	1	131	cytosol	cofactor biosynthetic process; vitamin biosynthetic process; cellular aromatic compound metabolic process; organic hydroxy compound metabolic process; pyridoxal phosphate metabolic process; single-organism process; biosynthetic process; organonitrogen compound biosynthetic process; cellular metabolic process; pyridine-containing compound metabolic process; phosphate-containing compound metabolic …		catalytic activity;	K06215	pdxS; pyridoxal 5'-phosphate synthase pdxS subunit [EC:4.3.3.6]	ko00750 Vitamin B6 metabolism;	IPR013785; IPR011060;	Aldolase-type TIM barrel; Ribulose-phosphate binding barrel;
Q41364	"2-oxoglutarate/malate translocator, chloroplastic"	0.699475	0.028603	SODIT1	66206	9.65	1.8	1	84	chloroplast	ion transmembrane transport; metal ion transport; malate transmembrane transport; single-organism cellular process; single-organism process; organic substance transport; carboxylic acid transport; organic acid transport; sodium ion transport; anion transmembrane transport; alpha-ketoglutarate transport; establishment of localization; transport; anion transport; transmembrane transport; organic an…	intracellular organelle; membrane; organelle membrane; chloroplast part; plastid envelope; organelle envelope; intracellular organelle part; cytoplasm; intrinsic component of membrane; plastid part; intracellular part; cell; integral component of membrane; organelle part; chloroplast envelope; chloroplast membrane; chloroplast; organelle; intracellular membrane-bounded organelle; membrane part; i…	organic acid transmembrane transporter activity; dicarboxylic acid transmembrane transporter activity; alpha-ketoglutarate transmembrane transporter activity; ion transmembrane transporter activity; C4-dicarboxylate transmembrane transporter activity; substrate-specific transporter activity; malate transmembrane transporter activity; organic anion transmembrane transporter activity; carboxylic ac…
Q42521	Glutamate decarboxylase 1	0.730481	0.00925246	GAD1	65221	5.37	8.6	3	85	cytoskeleton	glutamine family amino acid metabolic process; dicarboxylic acid metabolic process; small molecule metabolic process; single-organism cellular process; nitrogen compound metabolic process; single-organism process; response to stimulus; primary metabolic process; alpha-amino acid metabolic process; cellular metabolic process; response to metal ion; organic substance metabolic process; metabolic pr…	cell part; intracellular; cytoplasm; intracellular part; cytosol; cell; cytoplasmic part;	organic cyclic compound binding; heterocyclic compound binding; glutamate decarboxylase activity; catalytic activity; binding; carbon-carbon lyase activity; ion binding; carboxy-lyase activity; lyase activity; anion binding; protein binding; cofactor binding; calmodulin binding; pyridoxal phosphate binding;	K01580	E4.1.1.15; glutamate decarboxylase [EC:4.1.1.15]	ko04727 GABAergic synapse; ko01110 Biosynthesis of secondary metabolites; ko00430 Taurine and hypotaurine metabolism; ko01100 Metabolic pathways; ko00250 Alanine, aspartate and glutamate metabolism; ko00410 beta-Alanine metabolism; ko00650 Butanoate metabolism; ko04940 Type I diabetes mellitus;	IPR015424; IPR015421;	Pyridoxal phosphate-dependent transferase; Pyridoxal phosphate-dependent transferase, major region, subdomain 1;
Q42546	SAL1 phosphatase	0.715328	0.00735058	SAL1	44186	5.03	11.6	5	149	endoplasmic reticulum	regulation of cellular process; single organism signaling; phosphorylation; abscisic acid-activated signaling pathway; response to acid chemical; glycerolipid metabolic process; phosphatidylinositol phosphorylation; cellular response to organic substance; response to oxygen-containing compound; single-organism process; cellular lipid metabolic process; response to stimulus; cellular metabolic pro…		inositol phosphate phosphatase activity; inositol-1,4-bisphosphate 1-phosphatase activity; catalytic activity; phosphoric ester hydrolase activity; nucleotidase activity; phosphatase activity; binding; hydrolase activity, acting on ester bonds; ion binding; 3'(2'),5'-bisphosphate nucleotidase activity; cation binding; metal ion binding; hydrolase activity; inositol bisphosphate phosphatase activi…	K15422	SAL; 3'(2'), 5'-bisphosphate nucleotidase / inositol polyphosphate 1-phosphatase [EC:3.1.3.7 3.1.3.57]	ko04070 Phosphatidylinositol signaling system; ko01120 Microbial metabolism in diverse environments; ko01100 Metabolic pathways; ko00920 Sulfur metabolism; ko00562 Inositol phosphate metabolism;
Q42656	Alpha-galactosidase	0.542745	0.00059692	Q42656	47126	5.6	5.8	2	171	nuclear	metabolic process; carbohydrate metabolic process; primary metabolic process; organic substance metabolic process;		raffinose alpha-galactosidase activity; galactosidase activity; catalytic activity; hydrolase activity, acting on glycosyl bonds; hydrolase activity, hydrolyzing O-glycosyl compounds; hydrolase activity; alpha-galactosidase activity;	K07407	E3.2.1.22B; alpha-galactosidase [EC:3.2.1.22]	ko00600 Sphingolipid metabolism; ko00561 Glycerolipid metabolism; ko00052 Galactose metabolism; ko00603 Glycosphingolipid biosynthesis - globo series;	IPR013785; IPR013780; IPR017853;	Aldolase-type TIM barrel; Glycosyl hydrolase, family 13, all-beta; Glycoside hydrolase superfamily;
Q42671	"Glyceraldehyde-3-phosphate dehydrogenase, cytosolic"	0.412271	0.0396927	GAPC	43901	7.06	28.5	7	363	cytosol	single-organism carbohydrate catabolic process; glycolytic process; oxidation-reduction process; single-organism catabolic process; small molecule metabolic process; single-organism cellular process; single-organism process; primary metabolic process; carbohydrate metabolic process; cellular metabolic process; carbohydrate catabolic process; organic substance metabolic process; glucose metabolic …	intracellular part; cell; cell part; intracellular; cytoplasm;	nucleoside phosphate binding; oxidoreductase activity, acting on the aldehyde or oxo group of donors; nucleotide binding; cofactor binding; oxidoreductase activity; oxidoreductase activity, acting on the aldehyde or oxo group of donors, NAD or NADP as acceptor; heterocyclic compound binding; organic cyclic compound binding; catalytic activity; NAD binding; binding; NADP binding; coenzyme binding;…	K00134	GAPDH; glyceraldehyde 3-phosphate dehydrogenase [EC:1.2.1.12]	ko01130 Biosynthesis of antibiotics; ko01110 Biosynthesis of secondary metabolites; ko00710 Carbon fixation in photosynthetic organisms; ko01230 Biosynthesis of amino acids; ko01100 Metabolic pathways; ko01120 Microbial metabolism in diverse environments; ko05010 Alzheimer's disease; ko01200 Carbon metabolism; ko00010 Glycolysis / Gluconeogenesis; ko04066 HIF-1 signaling pathway;	IPR020829; IPR016040; IPR020828;	Glyceraldehyde 3-phosphate dehydrogenase, catalytic domain; NAD(P)-binding domain; Glyceraldehyde 3-phosphate dehydrogenase, NAD(P) binding domain;
Q43272	NADP-dependent glyceraldehyde-3-phosphate dehydrogenase	0.62796	0.00168447	GPN1	61760	6.8	16.1	9	303	cytosol	single-organism process; metabolic process; oxidation-reduction process; single-organism metabolic process;	intracellular part; cell; cell part; intracellular; cytoplasm;	oxidoreductase activity, acting on the aldehyde or oxo group of donors, NAD or NADP as acceptor; glyceraldehyde-3-phosphate dehydrogenase (NADP+) (non-phosphorylating) activity; catalytic activity; oxidoreductase activity; oxidoreductase activity, acting on the aldehyde or oxo group of donors;	K00131	gapN; glyceraldehyde-3-phosphate dehydrogenase (NADP+) [EC:1.2.1.9]	ko00030 Pentose phosphate pathway; ko01120 Microbial metabolism in diverse environments; ko00010 Glycolysis / Gluconeogenesis; ko01200 Carbon metabolism; ko01100 Metabolic pathways;	IPR016161; IPR015590; IPR016162; IPR016163;	Aldehyde/histidinol dehydrogenase; Aldehyde dehydrogenase domain; Aldehyde dehydrogenase N-terminal domain; Aldehyde dehydrogenase, C-terminal;
Q43831	"RuBisCO large subunit-binding protein subunit beta, chloroplastic (Fragment)"	0.722934	0.0110691	CPN60	63117	4.88	26.3	12	624	cytosol	protein folding; metabolic process; cellular protein metabolic process; cellular macromolecule metabolic process; macromolecule metabolic process; protein metabolic process; primary metabolic process; cellular process; cellular metabolic process; protein refolding; organic substance metabolic process;	organelle; intracellular membrane-bounded organelle; intracellular organelle; cell part; intracellular; cytoplasm; intracellular part; membrane-bounded organelle; cell; plastid; cytoplasmic part; chloroplast;	ATP binding; nucleoside phosphate binding; nucleoside binding; ion binding; nucleotide binding; organic cyclic compound binding; heterocyclic compound binding; ribonucleoside binding; carbohydrate derivative binding; ribonucleotide binding; binding; purine ribonucleoside binding; anion binding; purine ribonucleotide binding; adenyl ribonucleotide binding; adenyl nucleotide binding; purine nucleos…	K04077	groEL; chaperonin GroEL	ko04212 Longevity regulating pathway - worm; ko03018 RNA degradation; ko05152 Tuberculosis; ko05134 Legionellosis; ko04940 Type I diabetes mellitus;	IPR027409; IPR027413;	GroEL-like apical domain; GroEL-like equatorial domain;
Q43848	"Transketolase, chloroplastic"	0.692816	0.000634788	Q43848	90883	5.94	8.2	5	385	chloroplast	carbohydrate biosynthetic process; single-organism biosynthetic process; photosynthesis, dark reaction; single-organism process; biosynthetic process; primary metabolic process; carbohydrate metabolic process; response to stimulus; organic substance biosynthetic process; cellular metabolic process; response to metal ion; organic substance metabolic process; single-organism carbohydrate metabolic …	intracellular organelle; membrane; chloroplast thylakoid membrane; chloroplast part; cytoplasm; intracellular organelle part; chloroplast thylakoid; thylakoid membrane; plastid part; intracellular part; cell; organelle part; chloroplast; photosynthetic membrane; intracellular membrane-bounded organelle; organelle; intracellular; cell part; thylakoid; plastid thylakoid membrane; membrane-bounded o…	catalytic activity; binding; transferase activity, transferring aldehyde or ketonic groups; ion binding; cation binding; metal ion binding; transferase activity; transketolase activity;	K00615	E2.2.1.1; transketolase [EC:2.2.1.1]	ko00030 Pentose phosphate pathway; ko01120 Microbial metabolism in diverse environments; ko01130 Biosynthesis of antibiotics; ko01200 Carbon metabolism; ko01110 Biosynthesis of secondary metabolites; ko00710 Carbon fixation in photosynthetic organisms; ko01230 Biosynthesis of amino acids; ko01100 Metabolic pathways; ko01051 Biosynthesis of ansamycins;	IPR005474; IPR005476; IPR009014; IPR005475; IPR029061;	Transketolase, N-terminal; Transketolase, C-terminal; Transketolase, C-terminal/Pyruvate-ferredoxin oxidoreductase, domain II; Transketolase-like, pyrimidine-binding domain; Thiamin diphosphate-binding fold;
Q56YA5	Serine--glyoxylate aminotransferase	0.460579	1.15824e-08	AGT1	49507	7.69	15.2	6	210	cytosol	metabolic process; cellular metabolic compound salvage; biosynthetic process; photorespiration; cellular metabolic process; cellular process; cellular biosynthetic process;	intracellular organelle; membrane; apoplast; chloroplast part; cell periphery; peroxisome; intracellular organelle part; cytoplasm; plastid part; intracellular part; plastid stroma; cell; extracellular region; organelle part; plasma membrane; chloroplast; intracellular membrane-bounded organelle; organelle; intracellular; cell part; microbody; membrane-bounded organelle; plastid; cytoplasmic part…	organic cyclic compound binding; heterocyclic compound binding; serine-glyoxylate transaminase activity; transferase activity, transferring nitrogenous groups; alanine-glyoxylate transaminase activity; catalytic activity; binding; ion binding; serine-pyruvate transaminase activity; anion binding; transaminase activity; cofactor binding; transferase activity; pyridoxal phosphate binding;	K00830	AGXT; alanine-glyoxylate transaminase / serine-glyoxylate transaminase / serine-pyruvate transaminase [EC:2.6.1.44 2.6.1.45 2.6.1.51]	ko01130 Biosynthesis of antibiotics; ko01110 Biosynthesis of secondary metabolites; ko00260 Glycine, serine and threonine metabolism; ko01100 Metabolic pathways; ko00680 Methane metabolism; ko04146 Peroxisome; ko01120 Microbial metabolism in diverse environments; ko00250 Alanine, aspartate and glutamate metabolism; ko01200 Carbon metabolism; ko00630 Glyoxylate and dicarboxylate metabolism;	IPR015424; IPR000192; IPR015422; IPR015421;	Pyridoxal phosphate-dependent transferase; Aminotransferase class V domain; Pyridoxal phosphate-dependent transferase, major region, subdomain 2; Pyridoxal phosphate-dependent transferase, major region, subdomain 1;
Q5JKF2	DEAD-box ATP-dependent RNA helicase 40	0.703359	0.0165309	Os01g0549400	95545	10	4.4	4	83	nuclear	cellular component biogenesis; ribonucleoprotein complex biogenesis; cellular aromatic compound metabolic process; cellular metabolic process; organic substance metabolic process; cellular nitrogen compound catabolic process; metabolic process; nuclear-transcribed mRNA catabolic process, nonsense-mediated decay; heterocycle metabolic process; nucleobase-containing compound metabolic process; rRNA…	organelle; intracellular membrane-bounded organelle; intracellular organelle; nucleus; cell part; intracellular; intracellular part; membrane-bounded organelle; cell;	nucleoside phosphate binding; ATP-dependent helicase activity; hydrolase activity, acting on acid anhydrides; hydrolase activity; protein binding; ATPase activity; heterocyclic compound binding; organic cyclic compound binding; pyrophosphatase activity; ribonucleotide binding; catalytic activity; binding; purine ribonucleoside binding; anion binding; ATP-dependent RNA helicase activity; adenyl ri…	K12823	DDX5; ATP-dependent RNA helicase DDX5/DBP2 [EC:3.6.4.13]	ko05205 Proteoglycans in cancer; ko03040 Spliceosome; ko05202 Transcriptional misregulation in cancer;	IPR011545; IPR014014; IPR001202; IPR014001; IPR027417; IPR001650;	DEAD/DEAH box helicase domain; RNA helicase, DEAD-box type, Q motif; WW domain; Helicase superfamily 1/2, ATP-binding domain; P-loop containing nucleoside triphosphate hydrolase; Helicase, C-terminal;
Q5VRY1	18.0 kDa class II heat shock protein	0.335482	0.0358344	HSP18.0	21571	5.61	6	1	48	cytosol	response to osmotic stress; response to stress; response to light stimulus; response to abiotic stimulus; response to reactive oxygen species; response to oxygen-containing compound; hyperosmotic response; cellular protein metabolic process; primary metabolic process; response to stimulus; cellular metabolic process; organic substance metabolic process; response to high light intensity; protein f…	intracellular part; cell; cell part; intracellular; cytoplasm;		K13993	HSP20; HSP20 family protein	ko04141 Protein processing in endoplasmic reticulum;	IPR002068; IPR008978;	Alpha crystallin/Hsp20 domain; HSP20-like chaperone;
Q5ZDJ6	Zinc finger CCCH domain-containing protein 8	0.684356	0.0138127	Os01g0616400	58226	6.9	1.5	1	26	nuclear			organic cyclic compound binding; heterocyclic compound binding; DNA binding; binding; nucleic acid binding; ion binding; cation binding; metal ion binding;				IPR000571;	Zinc finger, CCCH-type;
Q6QPJ6	"Peroxiredoxin Q, chloroplastic"	0.586121	0.0364743	PRXQ	29475	9.62	24.4	6	340	chloroplast	single-organism process; metabolic process; oxidation-reduction process; single-organism metabolic process;	intracellular organelle; chloroplast part; chloroplast thylakoid; intracellular organelle part; cytoplasm; plastid part; intracellular part; cell; organelle part; chloroplast; intracellular membrane-bounded organelle; organelle; cell part; intracellular; thylakoid; membrane-bounded organelle; plastid thylakoid; plastid; cytoplasmic part; organelle subcompartment;	antioxidant activity; peroxidase activity; catalytic activity; peroxiredoxin activity; oxidoreductase activity; oxidoreductase activity, acting on peroxide as acceptor;	K03564			IPR000866; IPR012336;	Alkyl hydroperoxide reductase subunit C/ Thiol specific antioxidant; Thioredoxin-like fold;
Q6ZJJ1	Probable L-ascorbate peroxidase 4	0.505285	0.00172336	APX4	36645	7.74	9.3	3	96	mitochondria	response to stress; oxidation-reduction process; single-organism catabolic process; single-organism cellular process; single-organism process; response to stimulus; cellular metabolic process; metabolic process; hydrogen peroxide metabolic process; reactive oxygen species metabolic process; single-organism metabolic process; response to oxidative stress; cellular catabolic process; hydrogen perox…	intrinsic component of membrane; membrane; integral component of membrane; membrane part;	organic cyclic compound binding; heterocyclic compound binding; heme binding; L-ascorbate peroxidase activity; catalytic activity; binding; ion binding; antioxidant activity; cation binding; metal ion binding; peroxidase activity; tetrapyrrole binding; oxidoreductase activity; oxidoreductase activity, acting on peroxide as acceptor;	K00434	E1.11.1.11; L-ascorbate peroxidase [EC:1.11.1.11]	ko00480 Glutathione metabolism; ko00053 Ascorbate and aldarate metabolism;	IPR002016;	Haem peroxidase, plant/fungal/bacterial;
Q70XV0	"ATP synthase subunit alpha, chloroplastic"	0.648558	1.40917e-05	atpA	59740	5.25	19.7	10	765	cytosol	nucleoside metabolic process; purine nucleoside metabolic process; purine ribonucleoside monophosphate metabolic process; nucleotide metabolic process; energy coupled proton transmembrane transport, against electrochemical gradient; single-organism process; biosynthetic process; nucleoside biosynthetic process; purine ribonucleoside biosynthetic process; ribonucleoside monophosphate biosynthetic …	membrane; chloroplast thylakoid membrane; chloroplast part; cytoplasm; chloroplast thylakoid; thylakoid membrane; macromolecular complex; intracellular part; cell; organelle part; proton-transporting ATP synthase complex, catalytic core F(1); intracellular; cell part; membrane part; plastid thylakoid membrane; membrane-bounded organelle; plastid; intracellular organelle; intracellular organelle p…	ATPase activity, coupled to transmembrane movement of ions; nucleoside phosphate binding; primary active transmembrane transporter activity; substrate-specific transporter activity; ATPase activity, coupled to transmembrane movement of ions, rotational mechanism; hydrolase activity, acting on acid anhydrides; monovalent inorganic cation transmembrane transporter activity; hydrolase activity; hydr…	K02111	ATPF1A; F-type H+-transporting ATPase subunit alpha [EC:3.6.3.14]	ko00190 Oxidative phosphorylation; ko01100 Metabolic pathways; ko00195 Photosynthesis;	IPR000793; IPR004100; IPR027417; IPR000194; IPR023366;	ATPase, F1/V1/A1 complex, alpha/beta subunit, C-terminal; ATPase, F1 complex alpha/beta subunit, N-terminal domain; P-loop containing nucleoside triphosphate hydrolase; ATPase, F1/V1/A1 complex, alpha/beta subunit, nucleotide-binding domain; ATP synthase subunit alpha-like domain;
Q7DLS1	Proteasome subunit beta type-7-B	0.670611	0.0339964	PBB2	34523	6.71	5.1	1	101	cytosol	proteolysis involved in cellular protein catabolic process; cellular macromolecule catabolic process; cellular protein catabolic process; cellular protein metabolic process; primary metabolic process; cellular metabolic process; organic substance metabolic process; organic substance catabolic process; metabolic process; protein catabolic process; macromolecule catabolic process; cellular macromol…	organelle; intracellular membrane-bounded organelle; intracellular organelle; nucleus; proteasome complex; cell part; intracellular; cytoplasm; proteasome core complex; macromolecular complex; intracellular part; protein complex; membrane-bounded organelle; cell;	endopeptidase activity; threonine-type endopeptidase activity; peptidase activity; threonine-type peptidase activity; catalytic activity; peptidase activity, acting on L-amino acid peptides; hydrolase activity;	K02739	PSMB7; 20S proteasome subunit beta 2 [EC:3.4.25.1]	ko03050 Proteasome;	IPR029055;	Nucleophile aminohydrolases, N-terminal;
Q8H0M1	"Quinone-oxidoreductase homolog, chloroplastic"	0.672428	0.0390741	QOR	41951	9.12	5.2	2	70	cytosol	single-organism process; metabolic process; oxidation-reduction process; single-organism metabolic process;	membrane; intracellular organelle; organelle membrane; chloroplast part; plastid envelope; organelle envelope; intracellular organelle part; cytoplasm; plastid part; intracellular part; cell; organelle part; chloroplast envelope; chloroplast membrane; chloroplast; organelle; intracellular membrane-bounded organelle; intracellular; cell part; envelope; organelle inner membrane; chloroplast inner m…	transition metal ion binding; catalytic activity; binding; ion binding; metal ion binding; cation binding; zinc ion binding; oxidoreductase activity;				IPR011032; IPR020843; IPR016040; IPR013154;	GroES (chaperonin 10)-like; Polyketide synthase, enoylreductase domain; NAD(P)-binding domain; Alcohol dehydrogenase GroES-like;
Q8H0X6	Cysteine proteinase inhibitor 6	0.696652	0.00360314	CYS6	31433	5.86	12.4	3	111	mitochondria	regulation of cellular process; negative regulation of endopeptidase activity; response to acid chemical; regulation of macromolecule metabolic process; response to abiotic stimulus; negative regulation of protein processing; response to oxygen-containing compound; negative regulation of biological process; negative regulation of cellular metabolic process; negative regulation of cellular process…	organelle; intracellular membrane-bounded organelle; intracellular organelle; endoplasmic reticulum; cell part; intracellular; cytoplasm; endomembrane system; intracellular part; cytosol; membrane-bounded organelle; cell; extracellular region; cytoplasmic part;	enzyme regulator activity; transition metal ion binding; binding; peptidase inhibitor activity; peptidase regulator activity; cobalt ion binding; ion binding; metal ion binding; cation binding; endopeptidase regulator activity; protein binding; molecular function regulator; enzyme inhibitor activity; endopeptidase inhibitor activity; cysteine-type endopeptidase inhibitor activity;				IPR020381; IPR000010;	Proteinase inhibitor I25, cystatin, conserved region; Proteinase inhibitor I25, cystatin;
Q8H1Q1	"Thylakoid lumenal protein At1g12250, chloroplastic"	0.679058	0.00806439	At1g12250	33367	8.72	10.4	2	224	chloroplast		intracellular organelle; membrane; chloroplast thylakoid membrane; chloroplast part; plastid thylakoid lumen; cytoplasm; intracellular organelle part; chloroplast thylakoid; thylakoid membrane; plastid part; thylakoid lumen; intracellular part; cell; organelle part; chloroplast; photosynthetic membrane; intracellular membrane-bounded organelle; organelle; intracellular; cell part; thylakoid; plas…
Q8H1T3	"Ferritin-2, chloroplastic"	0.424409	0.0040478	FER2	33899	6.09	2.7	1	43	chloroplast	cellular iron ion homeostasis; regulation of biological quality; transition metal ion homeostasis; ion homeostasis; metal ion transport; cellular cation homeostasis; inorganic ion homeostasis; single-organism cellular process; cellular homeostasis; iron ion homeostasis; single-organism process; iron ion transport; cellular chemical homeostasis; establishment of localization; cellular transition m…	organelle; intracellular membrane-bounded organelle; intracellular organelle; cell part; intracellular; cytoplasm; intracellular part; membrane-bounded organelle; cell; plastid; cytoplasmic part; chloroplast;	oxidoreductase activity, oxidizing metal ions; iron ion binding; ferric iron binding; transition metal ion binding; oxidoreductase activity, oxidizing metal ions, oxygen as acceptor; catalytic activity; binding; ion binding; metal ion binding; cation binding; ferroxidase activity; oxidoreductase activity;	K00522	FTH1; ferritin heavy chain [EC:1.16.3.2]	ko04978 Mineral absorption;	IPR012347; IPR009040; IPR009078; IPR008331;	Ferritin-related; Ferritin- like diiron domain; Ferritin-like superfamily; Ferritin/DPS protein domain;
Q8L940	Pyridoxal biosynthesis protein PDX1.3	0.662067	3.46417e-06	PDX13	36688	5.79	21.7	7	375	cytosol	cofactor biosynthetic process; vitamin biosynthetic process; response to hydroperoxide; pyridoxal phosphate metabolic process; single-organism process; biosynthetic process; pyridine-containing compound metabolic process; cellular metabolic process; phosphate-containing compound metabolic process; pyridine-containing compound biosynthetic process; metabolic process; cellular amino acid metabolic …	membrane; cell periphery; intracellular; cell part; cytoplasm; endomembrane system; intracellular part; cell; cytosol; plasma membrane; cytoplasmic part;	identical protein binding; protein heterodimerization activity; catalytic activity; protein homodimerization activity; binding; protein dimerization activity; protein binding;	K06215	pdxS; pyridoxal 5'-phosphate synthase pdxS subunit [EC:4.3.3.6]	ko00750 Vitamin B6 metabolism;	IPR013785; IPR011060;	Aldolase-type TIM barrel; Ribulose-phosphate binding barrel;
Q8LC83	40S ribosomal protein S24-2	0.372621	0.0285888	RPS24B	21196	10.53	5.3	1	27	mitochondria	cellular component biogenesis; ribonucleoprotein complex biogenesis; cellular aromatic compound metabolic process; cellular protein metabolic process; biosynthetic process; cellular metabolic process; organic substance metabolic process; maturation of SSU-rRNA from tricistronic rRNA transcript (SSU-rRNA, 5.8S rRNA, LSU-rRNA); metabolic process; heterocycle metabolic process; nucleobase-containing…	membrane; external encapsulating structure; cell periphery; small ribosomal subunit; cytoplasm; macromolecular complex; intracellular part; cell; organelle part; non-membrane-bounded organelle; membrane-enclosed lumen; intracellular organelle lumen; ribosomal subunit; intracellular; cell part; cytosolic part; membrane-bounded organelle; organelle lumen; cytosolic ribosome; intracellular organelle…	organic cyclic compound binding; heterocyclic compound binding; nucleoside phosphate binding; binding; nucleotide binding; structural molecule activity; structural constituent of ribosome; small molecule binding;	K02974	RP-S24e; small subunit ribosomal protein S24e	ko03010 Ribosome;	IPR012678; IPR012677;	Ribosomal protein L23/L15e core domain; Nucleotide-binding alpha-beta plait domain;
Q8LDV3	"Uncharacterized protein At4g13200, chloroplastic"	0.585601	0.00436721	At4g13200	22995	5.27	5.4	1	146	chloroplast		membrane; intracellular organelle; chloroplast thylakoid membrane; chloroplast part; chloroplast thylakoid; cytoplasm; intracellular organelle part; thylakoid membrane; plastid part; intracellular part; plastid stroma; cell; organelle part; photosynthetic membrane; chloroplast; organelle; intracellular membrane-bounded organelle; plastoglobule; cell part; intracellular; thylakoid; plastid thylako…
Q8RXA8	"Nucleoside diphosphate kinase 4, chloroplastic"	0.470024	0.0297469	NDK4	29679	9.15	13.2	3	82	mitochondria	purine nucleoside metabolic process; nucleoside metabolic process; pyrimidine ribonucleoside biosynthetic process; nucleoside diphosphate phosphorylation; pyrimidine nucleoside triphosphate metabolic process; nucleotide metabolic process; single-organism process; purine ribonucleoside biosynthetic process; nucleoside biosynthetic process; biosynthetic process; CTP metabolic process; nucleotide ph…	intracellular organelle; chloroplast part; plastid thylakoid lumen; cytoplasm; intracellular organelle part; chloroplast thylakoid; plastid part; intracellular part; thylakoid lumen; cell; organelle part; chloroplast; intracellular membrane-bounded organelle; organelle; cell part; intracellular; thylakoid; chloroplast thylakoid lumen; membrane-bounded organelle; plastid thylakoid; plastid; cytopl…	ATP binding; nucleoside phosphate binding; nucleoside diphosphate kinase activity; nucleobase-containing compound kinase activity; nucleoside binding; ion binding; nucleotide binding; phosphotransferase activity, phosphate group as acceptor; organic cyclic compound binding; heterocyclic compound binding; ribonucleoside binding; carbohydrate derivative binding; kinase activity; catalytic activity;…	K00940	ndk; nucleoside-diphosphate kinase [EC:2.7.4.6]	ko00230 Purine metabolism; ko01130 Biosynthesis of antibiotics; ko01110 Biosynthesis of secondary metabolites; ko01100 Metabolic pathways; ko00240 Pyrimidine metabolism;
Q94IC4	"Ferritin-2, chloroplastic"	0.645676	0.0296233	Q94IC4	33184	5.77	11.7	3	304	chloroplast	regulation of biological quality; reproductive process; phyllome development; single-organism process; cellular metabolic process; response to biotic stimulus; establishment of localization; response to external stimulus; transition metal ion transport; metabolic process; single organism reproductive process; flower development; response to oxidative stress; metal ion homeostasis; response to ino…	intracellular organelle; membrane; chloroplast thylakoid membrane; chloroplast part; cytoplasm; intracellular organelle part; chloroplast thylakoid; thylakoid membrane; plastid part; intracellular part; plastid stroma; cell; mitochondrion; organelle part; chloroplast; photosynthetic membrane; intracellular membrane-bounded organelle; organelle; intracellular; cell part; thylakoid; plastid thylako…	oxidoreductase activity, oxidizing metal ions; iron ion binding; oxidoreductase activity, oxidizing metal ions, oxygen as acceptor; ferric iron binding; transition metal ion binding; catalytic activity; binding; ion binding; metal ion binding; cation binding; ferroxidase activity; oxidoreductase activity;	K00522	FTH1; ferritin heavy chain [EC:1.16.3.2]	ko04978 Mineral absorption;	IPR012347; IPR009040; IPR009078; IPR008331;	Ferritin-related; Ferritin- like diiron domain; Ferritin-like superfamily; Ferritin/DPS protein domain;
Q94JX9	Nascent polypeptide-associated complex subunit alpha-like protein 2	0.550055	0.0273528	At3g49470	27823	4.37	7.8	1	153	cytosol	establishment of protein localization; transport; organic substance transport; localization; macromolecule localization; protein localization; protein transport; establishment of localization;	cell part; intracellular; cytoplasm; intracellular part; cytosol; cell; cytoplasmic part;	protein binding; binding;	K03626			IPR000449; IPR002715;	Ubiquitin-associated domain/translation elongation factor EF-Ts, N-terminal; Nascent polypeptide-associated complex NAC domain;
Q9ASS6	"Peptidyl-prolyl cis-trans isomerase CYP20-2, chloroplastic"	0.688919	0.00297422	CYP20-2	32412	9.39	10.8	3	123	chloroplast	cellular component biogenesis; cellular component organization; cellular macromolecular complex assembly; protein complex subunit organization; cellular protein metabolic process; protein peptidyl-prolyl isomerization; peptidyl-proline modification; primary metabolic process; cellular metabolic process; macromolecular complex subunit organization; organic substance metabolic process; peptidyl-ami…	membrane; chloroplast thylakoid membrane; organelle membrane; chloroplast part; plastid thylakoid lumen; cytoplasm; chloroplast thylakoid; thylakoid membrane; intracellular part; cell; chloroplast envelope; organelle part; intracellular; cell part; plastid membrane; plastid thylakoid membrane; chloroplast thylakoid lumen; membrane-bounded organelle; plastid; intracellular organelle; plastid envel…	peptidyl-prolyl cis-trans isomerase activity; isomerase activity; peptide binding; catalytic activity; binding; protein kinase binding; protein binding; amide binding; protein histidine kinase binding; kinase binding; cis-trans isomerase activity; enzyme binding;	K03768			IPR002130; IPR029000;	Cyclophilin-type peptidyl-prolyl cis-trans isomerase domain; Cyclophilin-like domain;
Q9FJA6	40S ribosomal protein S3-3	0.671876	0.000746106	RPS3C	32195	9.57	16.1	4	120	cytosol	response to osmotic stress; response to stress; response to abiotic stimulus; cellular protein metabolic process; biosynthetic process; response to salt stress; response to stimulus; primary metabolic process; cellular metabolic process; organic substance biosynthetic process; cellular biosynthetic process; organic substance metabolic process; metabolic process; cellular macromolecule biosyntheti…	membrane; cell junction; small ribosomal subunit; cytoplasm; macromolecular complex; intracellular part; cell-cell junction; cell; symplast; organelle part; non-membrane-bounded organelle; membrane-enclosed lumen; intracellular organelle lumen; plasmodesma; ribosomal subunit; intracellular; cell part; cytosolic part; membrane-bounded organelle; organelle lumen; cytosolic ribosome; intracellular o…	organic cyclic compound binding; heterocyclic compound binding; RNA binding; binding; nucleic acid binding; structural molecule activity; structural constituent of ribosome;	K02985	RP-S3e; small subunit ribosomal protein S3e	ko03010 Ribosome;	IPR009019; IPR004044; IPR015946; IPR001351;	K homology domain, prokaryotic type; K Homology domain, type 2; K homology domain-like, alpha/beta; Ribosomal protein S3, C-terminal;
Q9FN42	"ATP-dependent Clp protease proteolytic subunit 2, mitochondrial"	0.697814	0.00110118	CLPP2	29130	6.71	7.5	2	120	chloroplast	proteolysis; metabolic process; macromolecule metabolic process; protein metabolic process; primary metabolic process; organic substance metabolic process;	membrane; chloroplast thylakoid membrane; chloroplast part; chloroplast thylakoid; cytoplasm; thylakoid membrane; macromolecular complex; intracellular part; cell; organelle part; cell part; intracellular; plastid thylakoid membrane; membrane-bounded organelle; plastid; intracellular organelle; intracellular organelle part; endopeptidase Clp complex; plastid part; plastid stroma; mitochondrion; c…	peptidase activity; ion binding; serine-type peptidase activity; hydrolase activity; zinc ion binding; endopeptidase activity; serine-type endopeptidase activity; transition metal ion binding; serine hydrolase activity; catalytic activity; binding; cobalt ion binding; peptidase activity, acting on L-amino acid peptides; metal ion binding; cation binding;	K01358	clpP; ATP-dependent Clp protease, protease subunit [EC:3.4.21.92]	ko04212 Longevity regulating pathway - worm; ko04112 Cell cycle - Caulobacter;	IPR029045;	ClpP/crotonase-like domain;
Q9FNP8	40S ribosomal protein S19-3	0.498187	0.0398309	RPS19C	18953	10.22	14.7	2	71	cytosol	cellular protein metabolic process; biosynthetic process; primary metabolic process; cellular metabolic process; organic substance biosynthetic process; cellular biosynthetic process; organic substance metabolic process; metabolic process; cellular macromolecule biosynthetic process; cellular macromolecule metabolic process; gene expression; macromolecule metabolic process; protein metabolic proc…	ribosome; intracellular organelle; intracellular non-membrane-bounded organelle; small ribosomal subunit; intracellular organelle part; cytoplasm; macromolecular complex; intracellular part; cytosol; cell; organelle part; non-membrane-bounded organelle; organelle; intracellular membrane-bounded organelle; ribosomal subunit; intracellular; cell part; vacuole; cytosolic part; ribonucleoprotein comp…	structural constituent of ribosome; structural molecule activity;	K02966	RP-S19e; small subunit ribosomal protein S19e	ko03010 Ribosome;	IPR011991;	Winged helix-turn-helix DNA-binding domain;
Q9FXT4	Alpha-galactosidase	0.552781	0.000537679	Os10g0493600	50087	8.09	2.2	1	35	chloroplast	single-multicellular organism process; regulation of flower development; leaf morphogenesis; single-organism process; phyllome development; regulation of multicellular organismal process; organic substance metabolic process; anatomical structure morphogenesis; metabolic process; positive regulation of multicellular organismal process; multicellular organismal development; shoot system development…	plant-type cell wall; cell wall; external encapsulating structure; cell; cell part; cell periphery;	raffinose alpha-galactosidase activity; galactosidase activity; catalytic activity; hydrolase activity, acting on glycosyl bonds; hydrolase activity, hydrolyzing O-glycosyl compounds; hydrolase activity; alpha-galactosidase activity;	K07407	E3.2.1.22B; alpha-galactosidase [EC:3.2.1.22]	ko00600 Sphingolipid metabolism; ko00561 Glycerolipid metabolism; ko00052 Galactose metabolism; ko00603 Glycosphingolipid biosynthesis - globo series;	IPR013785; IPR013780; IPR017853;	Aldolase-type TIM barrel; Glycosyl hydrolase, family 13, all-beta; Glycoside hydrolase superfamily;
Q9LE95	"50S ribosomal protein L1, chloroplastic"	0.490942	0.00371617	RPL1	47024	9.24	10.5	5	135	chloroplast	cellular protein metabolic process; biosynthetic process; primary metabolic process; cellular metabolic process; organic substance biosynthetic process; cellular biosynthetic process; organic substance metabolic process; metabolic process; cellular macromolecule biosynthetic process; cellular macromolecule metabolic process; gene expression; macromolecule metabolic process; protein metabolic proc…	intracellular organelle; ribosome; intracellular non-membrane-bounded organelle; cytoplasm; intracellular organelle part; macromolecular complex; intracellular part; cell; organelle part; chloroplast; non-membrane-bounded organelle; intracellular membrane-bounded organelle; organelle; large ribosomal subunit; ribosomal subunit; cell part; intracellular; membrane-bounded organelle; ribonucleoprote…	organic cyclic compound binding; heterocyclic compound binding; RNA binding; binding; nucleic acid binding; structural molecule activity; structural constituent of ribosome; rRNA binding;	K02863	RP-L1; large subunit ribosomal protein L1	ko03010 Ribosome;	IPR023674; IPR016095; IPR016094;	Ribosomal protein L1-like; Ribosomal protein L1, 3-layer alpha/beta-sandwich; Ribosomal protein L1, 2-layer alpha/beta-sandwich;
Q9LU86	"Peroxiredoxin Q, chloroplastic"	0.550736	0.0342527	PRXQ	29793	9.53	28.2	5	240	chloroplast	single-organism process; metabolic process; oxidation-reduction process; single-organism metabolic process;	intracellular organelle; chloroplast part; plastid thylakoid lumen; chloroplast thylakoid; cytoplasm; intracellular organelle part; plastid part; thylakoid lumen; intracellular part; plastid stroma; cell; organelle part; chloroplast; organelle; intracellular membrane-bounded organelle; plastoglobule; cell part; intracellular; thylakoid; chloroplast thylakoid lumen; membrane-bounded organelle; pla…	antioxidant activity; protein binding; peroxidase activity; catalytic activity; binding; peroxiredoxin activity; oxidoreductase activity; oxidoreductase activity, acting on peroxide as acceptor;	K03564			IPR000866; IPR012336;	Alkyl hydroperoxide reductase subunit C/ Thiol specific antioxidant; Thioredoxin-like fold;
Q9LUD9	"Geranylgeranyl pyrophosphate synthase 3, chloroplastic"	0.624189	0.0266567	GGPP3	44031	6.38	1.7	1	36	chloroplast	pigment biosynthetic process; geranylgeranyl diphosphate metabolic process; geranyl diphosphate biosynthetic process; phospholipid biosynthetic process; single-organism process; biosynthetic process; cellular lipid metabolic process; cellular metabolic process; phosphate-containing compound metabolic process; organic substance metabolic process; lipid biosynthetic process; isoprenoid biosynthetic…	organelle; intracellular membrane-bounded organelle; intracellular organelle; cell part; intracellular; cytoplasm; intracellular part; membrane-bounded organelle; cell; plastid; cytoplasmic part; chloroplast;	geranyltranstransferase activity; prenyltransferase activity; catalytic activity; binding; ion binding; transferase activity, transferring alkyl or aryl (other than methyl) groups; cation binding; metal ion binding; farnesyltranstransferase activity; dimethylallyltranstransferase activity; transferase activity;	K13789	GGPS; geranylgeranyl diphosphate synthase, type II [EC:2.5.1.1 2.5.1.10 2.5.1.29]	ko01130 Biosynthesis of antibiotics; ko01110 Biosynthesis of secondary metabolites; ko01100 Metabolic pathways; ko00900 Terpenoid backbone biosynthesis;	IPR008949;	Isoprenoid synthase domain;
Q9LYA9	"Uncharacterized protein At3g63140, chloroplastic"	0.731964	2.68363e-07	At3g63140	51407	8.54	12.8	5	448	chloroplast	cellular component biogenesis; ribonucleoprotein complex biogenesis; positive regulation of cellular protein metabolic process; posttranscriptional regulation of gene expression; positive regulation of biosynthetic process; single-organism process; biosynthetic process; plastid translation; cellular metabolic process; regulation of RNA biosynthetic process; metabolic process; positive regulation …	chloroplast part; chloroplast thylakoid; cytoplasm; macromolecular complex; intracellular part; cell; chloroplast envelope; organelle part; non-membrane-bounded organelle; intracellular; cell part; membrane-bounded organelle; plastid; intracellular organelle; ribosome; apoplast; intracellular non-membrane-bounded organelle; plastid envelope; intracellular organelle part; organelle envelope; plast…	organic cyclic compound binding; heterocyclic compound binding; RNA binding; poly-pyrimidine tract binding; binding; nucleic acid binding; protein binding; poly(U) RNA binding; single-stranded RNA binding; rRNA binding;				IPR016040;	NAD(P)-binding domain;
Q9M4S8	"Triosephosphate isomerase, chloroplastic"	0.735627	2.13535e-06	TPI	39692	7.64	26.8	10	551	chloroplast	carbohydrate biosynthetic process; glycolytic process; single-organism process; biosynthetic process; cellular metabolic process; organic substance metabolic process; pyruvate metabolic process; metabolic process; generation of precursor metabolites and energy; monocarboxylic acid metabolic process; carbon fixation; reductive pentose-phosphate cycle; cellular process; photosynthesis; single-organ…	organelle; intracellular membrane-bounded organelle; intracellular organelle; cell part; intracellular; cytoplasm; intracellular part; membrane-bounded organelle; cell; plastid; cytoplasmic part; chloroplast;	isomerase activity; intramolecular oxidoreductase activity; triose-phosphate isomerase activity; catalytic activity; intramolecular oxidoreductase activity, interconverting aldoses and ketoses;	K01803	TPI; triosephosphate isomerase (TIM) [EC:5.3.1.1]	ko00051 Fructose and mannose metabolism; ko01130 Biosynthesis of antibiotics; ko01110 Biosynthesis of secondary metabolites; ko00710 Carbon fixation in photosynthetic organisms; ko01230 Biosynthesis of amino acids; ko01100 Metabolic pathways; ko00562 Inositol phosphate metabolism; ko01120 Microbial metabolism in diverse environments; ko01200 Carbon metabolism; ko00010 Glycolysis / Gluconeogenesis;	IPR013785;	Aldolase-type TIM barrel;
Q9M8X9	40S ribosomal protein S16-2	0.643617	0.0181955	RPS16B	20414	10.19	8.9	2	71	cytosol	cellular protein metabolic process; biosynthetic process; primary metabolic process; cellular metabolic process; organic substance biosynthetic process; cellular biosynthetic process; organic substance metabolic process; metabolic process; cellular macromolecule biosynthetic process; cellular macromolecule metabolic process; gene expression; macromolecule metabolic process; protein metabolic proc…	membrane; small ribosomal subunit; cytoplasm; macromolecular complex; intracellular part; cell; organelle part; non-membrane-bounded organelle; membrane-enclosed lumen; intracellular organelle lumen; ribosomal subunit; intracellular; cell part; cytosolic part; membrane-bounded organelle; plastid; organelle lumen; cytosolic ribosome; intracellular organelle; ribosome; intracellular non-membrane-bo…	structural constituent of ribosome; structural molecule activity;	K02960	RP-S16e; small subunit ribosomal protein S16e	ko03010 Ribosome;	IPR020568; IPR014721;	Ribosomal protein S5 domain 2-type fold; Ribosomal protein S5 domain 2-type fold, subgroup;
Q9MA92	Filament-like plant protein 3	0.736289	0.00662537	FPP3	84841	5.33	2	2	76	nuclear
Q9SA52	"Uncharacterized protein At1g09340, chloroplastic"	0.679941	0.00475432	At1g09340	51243	8.19	9.5	4	77	chloroplast	cellular component biogenesis; ribonucleoprotein complex biogenesis; response to acid chemical; positive regulation of cellular protein metabolic process; posttranscriptional regulation of gene expression; defense response to other organism; positive regulation of biosynthetic process; single-organism process; biosynthetic process; plastid translation; cellular metabolic process; response to biot…	membrane; chloroplast part; cell junction; cytoplasm; macromolecular complex; intracellular part; cell-cell junction; cell; symplast; organelle part; chloroplast envelope; non-membrane-bounded organelle; plasmodesma; intracellular; cell part; microbody; membrane-bounded organelle; plastid; intracellular organelle; ribosome; apoplast; intracellular non-membrane-bounded organelle; plastid envelope;…	organic cyclic compound binding; heterocyclic compound binding; RNA binding; polysaccharide binding; binding; nucleic acid binding; carbohydrate binding; heteropolysaccharide binding; protein binding; pattern binding; rRNA binding;				IPR016040;	NAD(P)-binding domain;
Q9SCV0	Beta-galactosidase 12	0.304666	0.00961044	BGAL12	94195	8.03	2.6	1	84	chloroplast	metabolic process; carbohydrate metabolic process; primary metabolic process; organic substance metabolic process;	apoplast; external encapsulating structure; cell part; cell periphery; cell wall; cell; extracellular region;	hydrolase activity, hydrolyzing O-glycosyl compounds; beta-galactosidase activity; hydrolase activity; galactosidase activity; catalytic activity; hydrolase activity, acting on glycosyl bonds;	K12309	GLB1; beta-galactosidase [EC:3.2.1.23]	ko00604 Glycosphingolipid biosynthesis - ganglio series; ko00531 Glycosaminoglycan degradation; ko00511 Other glycan degradation; ko00600 Sphingolipid metabolism; ko00052 Galactose metabolism; ko01100 Metabolic pathways; ko04142 Lysosome;	IPR006104; IPR017853; IPR013781; IPR008979;	Glycosyl hydrolases family 2, sugar binding domain; Glycoside hydrolase superfamily; Glycoside hydrolase, catalytic domain; Galactose-binding domain-like;
Q9SCY2	"FKBP-type peptidyl-prolyl cis-trans isomerase 3, chloroplastic"	0.591649	2.55839e-06	FKBP13	26091	8.96	7.7	2	75	nuclear	cellular protein metabolic process; protein peptidyl-prolyl isomerization; peptidyl-proline modification; primary metabolic process; cellular metabolic process; organic substance metabolic process; protein folding; peptidyl-amino acid modification; metabolic process; cellular macromolecule metabolic process; cellular protein modification process; protein metabolic process; macromolecule metabolic…	intracellular organelle; membrane; chloroplast part; plastid thylakoid lumen; cytoplasm; intracellular organelle part; chloroplast thylakoid; plastid part; thylakoid lumen; intracellular part; cell; organelle part; chloroplast; organelle; intracellular membrane-bounded organelle; intracellular; cell part; thylakoid; chloroplast thylakoid lumen; membrane-bounded organelle; plastid thylakoid; plast…	organic cyclic compound binding; heterocyclic compound binding; peptidyl-prolyl cis-trans isomerase activity; isomerase activity; catalytic activity; binding; protein binding; drug binding; FK506 binding; macrolide binding; cis-trans isomerase activity;	K01802			IPR001179;	Peptidyl-prolyl cis-trans isomerase, FKBP-type, domain;
Q9SEC2	Peptide methionine sulfoxide reductase	0.665453	0.00264466	Q9SEC2	32373	8.69	11.2	3	152	chloroplast	response to stress; oxidation-reduction process; cellular protein metabolic process; single-organism process; protein repair; primary metabolic process; response to stimulus; cellular metabolic process; organic substance metabolic process; metabolic process; single-organism metabolic process; cellular macromolecule metabolic process; response to oxidative stress; macromolecule metabolic process; …		oxidoreductase activity, acting on a sulfur group of donors; peptide-methionine (S)-S-oxide reductase activity; oxidoreductase activity, acting on a sulfur group of donors, disulfide as acceptor; catalytic activity; oxidoreductase activity;	K07304			IPR002569;	Peptide methionine sulphoxide reductase MsrA;
Q9SEU8	"Thioredoxin M-type 2, chloroplastic"	0.697292	0.00850323	At4g03520	22819	9.35	5.4	2	67	chloroplast	regulation of cellular process; regulation of biological quality; response to stress; small molecule metabolic process; cell redox homeostasis; single-organism cellular process; ether metabolic process; cellular homeostasis; single-organism process; response to stimulus; positive regulation of biological process; positive regulation of catalytic activity; organic substance metabolic process; home…	intracellular organelle; membrane; chloroplast thylakoid membrane; chloroplast part; cytoplasm; intracellular organelle part; chloroplast thylakoid; thylakoid membrane; plastid part; intracellular part; plastid stroma; cell; organelle part; chloroplast; photosynthetic membrane; intracellular membrane-bounded organelle; organelle; intracellular; cell part; thylakoid; plastid thylakoid membrane; me…	protein disulfide oxidoreductase activity; disulfide oxidoreductase activity; enzyme regulator activity; catalytic activity; oxidoreductase activity, acting on a sulfur group of donors; molecular function regulator; enzyme activator activity; oxidoreductase activity;	K03671			IPR012336; IPR013766;	Thioredoxin-like fold; Thioredoxin domain;
Q9SKI2	Vacuolar protein sorting-associated protein 2 homolog 1	0.549483	0.016125	VPS2.1	30547	5.54	11.1	3	60	cytosol	intracellular transport; single-organism process; organic substance transport; protein transport; single-organism intracellular transport; establishment of localization; cellular localization; transport; establishment of protein localization; establishment of localization in cell; single-organism localization; vacuolar transport; localization; macromolecule localization; protein localization; sin…	membrane; endosome membrane; intracellular organelle; bounding membrane of organelle; late endosome; organelle membrane; intracellular organelle part; cytoplasm; endosomal part; macromolecular complex; endomembrane system; intracellular part; cell; organelle part; intracellular membrane-bounded organelle; organelle; ESCRT complex; membrane part; intracellular; cell part; endosome; protein complex…	protein binding; binding;	K12191	CHMP2A; charged multivesicular body protein 2A	ko04144 Endocytosis;
Q9SKX4	"50S ribosomal protein L3-1, chloroplastic"	0.445867	0.0122144	RPL3A	35991	10.43	2.2	1	62	chloroplast	cellular protein metabolic process; biosynthetic process; primary metabolic process; cellular metabolic process; organic substance biosynthetic process; cellular biosynthetic process; organic substance metabolic process; metabolic process; cellular macromolecule biosynthetic process; cellular macromolecule metabolic process; gene expression; macromolecule metabolic process; protein metabolic proc…	membrane; ribosome; intracellular organelle; chloroplast part; intracellular non-membrane-bounded organelle; plastid envelope; organelle envelope; intracellular organelle part; cytoplasm; plastid part; macromolecular complex; intracellular part; plastid stroma; cell; organelle part; chloroplast envelope; chloroplast; non-membrane-bounded organelle; intracellular membrane-bounded organelle; organe…	organic cyclic compound binding; heterocyclic compound binding; RNA binding; binding; nucleic acid binding; structural molecule activity; structural constituent of ribosome; rRNA binding;	K02906	RP-L3; large subunit ribosomal protein L3	ko03010 Ribosome;	IPR009000;	Translation protein, beta-barrel domain;
Q9SXP2	"Formate dehydrogenase 1, mitochondrial"	0.51771	0.000986559	Os06g0486800	47502	6.68	11.4	7	133	mitochondria	single-organism process; metabolic process; oxidation-reduction process; single-organism metabolic process;	organelle; intracellular membrane-bounded organelle; intracellular organelle; cell part; intracellular; cytoplasm; intracellular part; membrane-bounded organelle; cell; mitochondrion; cytoplasmic part;	nucleoside phosphate binding; oxidoreductase activity, acting on the aldehyde or oxo group of donors; nucleotide binding; cofactor binding; oxidoreductase activity; oxidoreductase activity, acting on CH-OH group of donors; heterocyclic compound binding; organic cyclic compound binding; oxidoreductase activity, acting on the aldehyde or oxo group of donors, NAD or NADP as acceptor; oxidoreductase …	K00122	FDH; formate dehydrogenase [EC:1.2.1.2]	ko01120 Microbial metabolism in diverse environments; ko01200 Carbon metabolism; ko01100 Metabolic pathways; ko00680 Methane metabolism; ko00630 Glyoxylate and dicarboxylate metabolism;	IPR006139; IPR006140; IPR016040;	D-isomer specific 2-hydroxyacid dehydrogenase, catalytic domain; D-isomer specific 2-hydroxyacid dehydrogenase, NAD-binding domain; NAD(P)-binding domain;
Q9THX6	"Putative L-ascorbate peroxidase, chloroplastic"	0.650781	0.00314551	CLEB3J9	43168	8.27	2	1	53	chloroplast	metabolic process; response to stress; oxidation-reduction process; single-organism metabolic process; response to oxidative stress; single-organism process; response to stimulus;	membrane; intracellular organelle; chloroplast thylakoid membrane; chloroplast part; plastid thylakoid lumen; cytoplasm; intracellular organelle part; chloroplast thylakoid; thylakoid membrane; plastid part; thylakoid lumen; intracellular part; cell; organelle part; chloroplast; photosynthetic membrane; intracellular membrane-bounded organelle; organelle; nucleus; intracellular; cell part; thylak…	organic cyclic compound binding; heterocyclic compound binding; heme binding; catalytic activity; binding; antioxidant activity; peroxidase activity; tetrapyrrole binding; oxidoreductase activity; oxidoreductase activity, acting on peroxide as acceptor;	K00434	E1.11.1.11; L-ascorbate peroxidase [EC:1.11.1.11]	ko00480 Glutathione metabolism; ko00053 Ascorbate and aldarate metabolism;	IPR002016;	Haem peroxidase, plant/fungal/bacterial;
Q9XFH9	"Thioredoxin F-type 2, chloroplastic"	0.628866	0.0161711	At5g16400	24510	9.06	14.1	2	46	chloroplast	regulation of cellular process; regulation of biological quality; small molecule metabolic process; cell redox homeostasis; single-organism cellular process; ether metabolic process; cellular homeostasis; single-organism process; positive regulation of biological process; positive regulation of catalytic activity; organic substance metabolic process; homeostatic process; metabolic process; regula…	intracellular organelle; chloroplast part; intracellular organelle part; cytoplasm; plastid part; intracellular part; plastid stroma; cytosol; cell; organelle part; chloroplast; intracellular membrane-bounded organelle; organelle; intracellular; cell part; membrane-bounded organelle; plastid; cytoplasmic part; chloroplast stroma;	protein disulfide oxidoreductase activity; disulfide oxidoreductase activity; enzyme regulator activity; catalytic activity; oxidoreductase activity, acting on a sulfur group of donors; molecular function regulator; enzyme activator activity; oxidoreductase activity;				IPR013766; IPR012336;	Thioredoxin domain; Thioredoxin-like fold;
Q9XQ94	"Glutamine synthetase leaf isozyme, chloroplastic"	0.525225	0.000595158	GS2	53615	6.29	11.7	4	86	chloroplast	organic acid biosynthetic process; glutamine metabolic process; single-organism process; biosynthetic process; organonitrogen compound biosynthetic process; cellular metabolic process; glutamine family amino acid biosynthetic process; organic substance metabolic process; nitrogen cycle metabolic process; metabolic process; cellular amino acid metabolic process; alpha-amino acid biosynthetic proce…	organelle; intracellular membrane-bounded organelle; intracellular organelle; cell part; intracellular; cytoplasm; intracellular part; membrane-bounded organelle; cell; plastid; cytoplasmic part; chloroplast;	ATP binding; glutamate-ammonia ligase activity; nucleoside phosphate binding; nucleoside binding; ion binding; ligase activity; ammonia ligase activity; nucleotide binding; ligase activity, forming carbon-nitrogen bonds; organic cyclic compound binding; heterocyclic compound binding; ribonucleoside binding; acid-ammonia (or amide) ligase activity; carbohydrate derivative binding; ribonucleotide b…	K01915	glnA; glutamine synthetase [EC:6.3.1.2]	ko04727 GABAergic synapse; ko00220 Arginine biosynthesis; ko01230 Biosynthesis of amino acids; ko01100 Metabolic pathways; ko02020 Two-component system; ko04724 Glutamatergic synapse; ko01120 Microbial metabolism in diverse environments; ko00250 Alanine, aspartate and glutamate metabolism; ko00910 Nitrogen metabolism; ko00630 Glyoxylate and dicarboxylate metabolism;	IPR008146; IPR008147; IPR014746;	Glutamine synthetase, catalytic domain; Glutamine synthetase, beta-Grasp; Glutamine synthetase/guanido kinase, catalytic domain;
Q9ZPF5	Probable arginase	0.72026	0.0233809	At4g08870	42196	5.9	9	3	93	mitochondria	cellular aromatic compound metabolic process; defense response to other organism; ammonium ion metabolic process; single-organism process; biosynthetic process; response to external biotic stimulus; organonitrogen compound biosynthetic process; response to stimulus; cellular metabolic process; response to other organism; cellular biogenic amine metabolic process; organic substance metabolic proce…	organelle; intracellular membrane-bounded organelle; intracellular organelle; cell part; intracellular; cytoplasm; intracellular part; membrane-bounded organelle; cell; plastid; mitochondrion; cytoplasmic part; chloroplast;	transition metal ion binding; arginase activity; catalytic activity; binding; cobalt ion binding; ion binding; hydrolase activity, acting on carbon-nitrogen (but not peptide) bonds, in linear amidines; metal ion binding; cation binding; hydrolase activity; hydrolase activity, acting on carbon-nitrogen (but not peptide) bonds;	K01476	E3.5.3.1; arginase [EC:3.5.3.1]	ko01130 Biosynthesis of antibiotics; ko00220 Arginine biosynthesis; ko00330 Arginine and proline metabolism; ko01110 Biosynthesis of secondary metabolites; ko01230 Biosynthesis of amino acids; ko01100 Metabolic pathways; ko05146 Amoebiasis;	IPR023696;	Ureohydrolase domain;
Q9ZRI8	"Formate dehydrogenase, mitochondrial"	0.592086	3.89901e-05	Q9ZRI8	48164	6.9	17.2	8	265	mitochondria	metabolic process; response to chemical; oxidation-reduction process; single-organism metabolic process; single-organism process; response to cadmium ion; response to inorganic substance; response to stimulus; response to metal ion;	organelle; intracellular membrane-bounded organelle; intracellular organelle; cell part; intracellular; cytoplasm; thylakoid; intracellular part; membrane-bounded organelle; cell; plastid; mitochondrion; cytoplasmic part; chloroplast;	nucleoside phosphate binding; oxidoreductase activity, acting on the aldehyde or oxo group of donors; nucleotide binding; cofactor binding; oxidoreductase activity; oxidoreductase activity, acting on CH-OH group of donors; heterocyclic compound binding; organic cyclic compound binding; oxidoreductase activity, acting on the aldehyde or oxo group of donors, NAD or NADP as acceptor; oxidoreductase …	K00122	FDH; formate dehydrogenase [EC:1.2.1.2]	ko01120 Microbial metabolism in diverse environments; ko01200 Carbon metabolism; ko01100 Metabolic pathways; ko00680 Methane metabolism; ko00630 Glyoxylate and dicarboxylate metabolism;	IPR006139; IPR006140; IPR016040;	D-isomer specific 2-hydroxyacid dehydrogenase, catalytic domain; D-isomer specific 2-hydroxyacid dehydrogenase, NAD-binding domain; NAD(P)-binding domain;
Q9ZV65	Homeobox-leucine zipper protein HDG3	0.562634	0.0245841	HDG3	87635	6.08	0.8	1	24	nuclear	reproductive process; nucleic acid-templated transcription; single-organism process; phyllome development; biosynthetic process; cellular metabolic process; regulation of RNA biosynthetic process; metabolic process; single organism reproductive process; macromolecule metabolic process; embryo development; developmental process; regulation of gene expression; heterocycle biosynthetic process; frui…	organelle; intracellular membrane-bounded organelle; intracellular organelle; nucleus; cell part; intracellular; intracellular part; membrane-bounded organelle; cell;	organic cyclic compound binding; heterocyclic compound binding; DNA binding; binding; nucleic acid binding transcription factor activity; nucleic acid binding; lipid binding; sequence-specific DNA binding; sequence-specific DNA binding transcription factor activity;	K09338			IPR001356; IPR009057; IPR002913; IPR023393;	Homeobox domain; Homeodomain-like; START domain; START-like domain;
Q9ZVL6	"UPF0603 protein At1g54780, chloroplastic"	0.653823	0.00110709	At1g54780	37078	8.81	2.5	1	70	chloroplast	photosystem II repair; cellular protein metabolic process; photosynthesis, light reaction; protein repair; primary metabolic process; dephosphorylation; cellular metabolic process; phosphate-containing compound metabolic process; organic substance metabolic process; metabolic process; generation of precursor metabolites and energy; phosphorus metabolic process; cellular macromolecule metabolic pr…	intracellular organelle; membrane; chloroplast thylakoid membrane; chloroplast part; cytoplasm; intracellular organelle part; chloroplast thylakoid; thylakoid membrane; intrinsic component of membrane; plastid part; thylakoid lumen; intracellular part; cell; integral component of membrane; organelle part; chloroplast; photosynthetic membrane; intracellular membrane-bounded organelle; organelle; m…	hydrolase activity; acid phosphatase activity; catalytic activity; phosphoric ester hydrolase activity; phosphatase activity; hydrolase activity, acting on ester bonds;				IPR007621;	TPM domain;
